# Supplementary material for: Some dogs can find the payoff-dominant outcome in the Assurance game
Source: iScience. 2023 Dec 9;27(1):108698. doi: 10.1016/j.isci.2023.108698 (PMC10776926; doi:10.1016/j.isci.2023.108698)
Supplement: Data S1. Data used for analyses, related to STAR Methods [file mmc2.xlsx]

## Sheet: assurancegame
trial_number	subject_choice	partner_choice	partner	subject	session	stag_position	s2_age	s1_age	dominant	s2_sex	s1_sex	dyad_sex	dyad_sex2	s2_neutered	s1_neutered	dyad_can_mate	dyad_kinship	dyad_kinship_s1tos2	s2_hvr	s1_hvr	s2_lvr	s1_lvr	dyad_hvr	s2_hvr_num	s1_hvr_num	dyad_hvr_num	lat_s1choos	lat_s2choos	moves_first	trial_duration
1	Hare	Stag	tiara	miley	1	back	11.58	7.67	s2	female	female	femalefemale	female	neutered	intact	no	yes	offspring	sausage	sausage	dryfood	zucchini	same	sausage2	sausage2	same	2.4	3.55	s1	3.55
2	Stag	Stag	tiara	miley	1	back	11.58	7.67	s2	female	female	femalefemale	female	neutered	intact	no	yes	offspring	sausage	sausage	dryfood	zucchini	same	sausage2	sausage2	same	2.38333	8	s1	8
3	Stag	Stag	tiara	miley	1	back	11.58	7.67	s2	female	female	femalefemale	female	neutered	intact	no	yes	offspring	sausage	sausage	dryfood	zucchini	same	sausage2	sausage2	same	1.78333	3.11667	s1	3.11667
4	Stag	Stag	tiara	miley	1	back	11.58	7.67	s2	female	female	femalefemale	female	neutered	intact	no	yes	offspring	sausage	sausage	dryfood	zucchini	same	sausage2	sausage2	same	1.7	3.33333	s1	3.33333
5	Stag	Stag	tiara	miley	1	back	11.58	7.67	s2	female	female	femalefemale	female	neutered	intact	no	yes	offspring	sausage	sausage	dryfood	zucchini	same	sausage2	sausage2	same	1.88333	2.96667	s1	2.96667
6	Stag	Stag	tiara	miley	1	back	11.58	7.67	s2	female	female	femalefemale	female	neutered	intact	no	yes	offspring	sausage	sausage	dryfood	zucchini	same	sausage2	sausage2	same	2.46667	3.25	s1	3.25
7	Stag	Stag	tiara	miley	1	back	11.58	7.67	s2	female	female	femalefemale	female	neutered	intact	no	yes	offspring	sausage	sausage	dryfood	zucchini	same	sausage2	sausage2	same	2.56667	3.96666	s1	3.96666
8	Stag	Stag	tiara	miley	1	back	11.58	7.67	s2	female	female	femalefemale	female	neutered	intact	no	yes	offspring	sausage	sausage	dryfood	zucchini	same	sausage2	sausage2	same	2.28333	3.05	s1	3.05
9	Stag	Stag	tiara	miley	1	back	11.58	7.67	s2	female	female	femalefemale	female	neutered	intact	no	yes	offspring	sausage	sausage	dryfood	zucchini	same	sausage2	sausage2	same	4.26666	3.03333	s1	4.26666
10	Stag	Stag	tiara	miley	1	back	11.58	7.67	s2	female	female	femalefemale	female	neutered	intact	no	yes	offspring	sausage	sausage	dryfood	zucchini	same	sausage2	sausage2	same	2.31667	3.38333	s1	3.38333
11	Stag	Stag	tiara	miley	1	back	11.58	7.67	s2	female	female	femalefemale	female	neutered	intact	no	yes	offspring	sausage	sausage	dryfood	zucchini	same	sausage2	sausage2	same	2.18333	2.98333	s1	2.98333
12	Stag	Stag	tiara	miley	1	back	11.58	7.67	s2	female	female	femalefemale	female	neutered	intact	no	yes	offspring	sausage	sausage	dryfood	zucchini	same	sausage2	sausage2	same	3.43333	3.71666	s1	3.71666
13	Stag	Stag	tiara	miley	1	back	11.58	7.67	s2	female	female	femalefemale	female	neutered	intact	no	yes	offspring	sausage	sausage	dryfood	zucchini	same	sausage2	sausage2	same	2.53333	3.01667	s1	3.01667
14	Stag	Stag	tiara	miley	1	back	11.58	7.67	s2	female	female	femalefemale	female	neutered	intact	no	yes	offspring	sausage	sausage	dryfood	zucchini	same	sausage2	sausage2	same	2.68333	2.8	s1	2.8
15	Stag	Stag	tiara	miley	1	back	11.58	7.67	s2	female	female	femalefemale	female	neutered	intact	no	yes	offspring	sausage	sausage	dryfood	zucchini	same	sausage2	sausage2	same	2.01667	2.73333	s1	2.73333
16	Stag	Stag	tiara	miley	1	back	11.58	7.67	s2	female	female	femalefemale	female	neutered	intact	no	yes	offspring	sausage	sausage	dryfood	zucchini	same	sausage2	sausage2	same	3.81666	3.98333	s1	3.98333
17	Stag	Stag	tiara	miley	1	back	11.58	7.67	s2	female	female	femalefemale	female	neutered	intact	no	yes	offspring	sausage	sausage	dryfood	zucchini	same	sausage2	sausage2	same	1.91667	2.73333	s1	2.73333
18	Stag	Stag	tiara	miley	1	back	11.58	7.67	s2	female	female	femalefemale	female	neutered	intact	no	yes	offspring	sausage	sausage	dryfood	zucchini	same	sausage2	sausage2	same	2.18333	2.73333	s1	2.73333
19	Stag	Stag	tiara	miley	1	back	11.58	7.67	s2	female	female	femalefemale	female	neutered	intact	no	yes	offspring	sausage	sausage	dryfood	zucchini	same	sausage2	sausage2	same	2.03333	2.85	s1	2.85
20	Stag	Stag	tiara	miley	1	back	11.58	7.67	s2	female	female	femalefemale	female	neutered	intact	no	yes	offspring	sausage	sausage	dryfood	zucchini	same	sausage2	sausage2	same	1.88333	2.56667	s1	2.56667
21	Stag	Stag	tiara	miley	1	back	11.58	7.67	s2	female	female	femalefemale	female	neutered	intact	no	yes	offspring	sausage	sausage	dryfood	zucchini	same	sausage2	sausage2	same	2.01667	3.11667	s1	3.11667
22	Stag	Stag	tiara	miley	1	back	11.58	7.67	s2	female	female	femalefemale	female	neutered	intact	no	yes	offspring	sausage	sausage	dryfood	zucchini	same	sausage2	sausage2	same	3.28333	4.55	s1	4.55
23	Stag	Stag	tiara	miley	1	back	11.58	7.67	s2	female	female	femalefemale	female	neutered	intact	no	yes	offspring	sausage	sausage	dryfood	zucchini	same	sausage2	sausage2	same	3.76666	3.73333	s1	3.76666
24	Stag	None	tiara	miley	1	back	11.58	7.67	s2	female	female	femalefemale	female	neutered	intact	no	yes	offspring	sausage	sausage	dryfood	zucchini	same	sausage2	sausage2	same	NA	3	NA	30
25	Stag	Stag	tiara	miley	1	back	11.58	7.67	s2	female	female	femalefemale	female	neutered	intact	no	yes	offspring	sausage	sausage	dryfood	zucchini	same	sausage2	sausage2	same	2.18333	3.05	s1	3.05
26	Stag	Stag	tiara	miley	1	back	11.58	7.67	s2	female	female	femalefemale	female	neutered	intact	no	yes	offspring	sausage	sausage	dryfood	zucchini	same	sausage2	sausage2	same	2.25	3.16667	s1	3.16667
27	Stag	Stag	tiara	miley	1	back	11.58	7.67	s2	female	female	femalefemale	female	neutered	intact	no	yes	offspring	sausage	sausage	dryfood	zucchini	same	sausage2	sausage2	same	1.96667	2.86667	s1	2.86667
28	Stag	Stag	tiara	miley	1	back	11.58	7.67	s2	female	female	femalefemale	female	neutered	intact	no	yes	offspring	sausage	sausage	dryfood	zucchini	same	sausage2	sausage2	same	2.41667	3.7	s1	3.7
29	Stag	Stag	tiara	miley	1	back	11.58	7.67	s2	female	female	femalefemale	female	neutered	intact	no	yes	offspring	sausage	sausage	dryfood	zucchini	same	sausage2	sausage2	same	2.46667	3.28333	s1	3.28333
30	Stag	Stag	tiara	miley	1	back	11.58	7.67	s2	female	female	femalefemale	female	neutered	intact	no	yes	offspring	sausage	sausage	dryfood	zucchini	same	sausage2	sausage2	same	2.1	2.78333	s1	2.78333
31	Stag	Stag	tiara	miley	1	back	11.58	7.67	s2	female	female	femalefemale	female	neutered	intact	no	yes	offspring	sausage	sausage	dryfood	zucchini	same	sausage2	sausage2	same	2.03333	3.15	s1	3.15
32	Stag	Stag	tiara	miley	1	back	11.58	7.67	s2	female	female	femalefemale	female	neutered	intact	no	yes	offspring	sausage	sausage	dryfood	zucchini	same	sausage2	sausage2	same	2.1	3.63333	s1	3.63333
33	Stag	Stag	tiara	miley	1	back	11.58	7.67	s2	female	female	femalefemale	female	neutered	intact	no	yes	offspring	sausage	sausage	dryfood	zucchini	same	sausage2	sausage2	same	2	3.53333	s1	3.53333
34	Stag	Stag	tiara	miley	1	back	11.58	7.67	s2	female	female	femalefemale	female	neutered	intact	no	yes	offspring	sausage	sausage	dryfood	zucchini	same	sausage2	sausage2	same	2.13333	2.95	s1	2.95
35	Stag	Stag	tiara	miley	1	back	11.58	7.67	s2	female	female	femalefemale	female	neutered	intact	no	yes	offspring	sausage	sausage	dryfood	zucchini	same	sausage2	sausage2	same	2.48333	3.16667	s1	3.16667
36	Stag	Stag	tiara	miley	1	back	11.58	7.67	s2	female	female	femalefemale	female	neutered	intact	no	yes	offspring	sausage	sausage	dryfood	zucchini	same	sausage2	sausage2	same	2.23333	3.23333	s1	3.23333
37	Stag	Stag	tiara	miley	1	back	11.58	7.67	s2	female	female	femalefemale	female	neutered	intact	no	yes	offspring	sausage	sausage	dryfood	zucchini	same	sausage2	sausage2	same	2.25	3.15	s1	3.15
38	Stag	Stag	tiara	miley	1	back	11.58	7.67	s2	female	female	femalefemale	female	neutered	intact	no	yes	offspring	sausage	sausage	dryfood	zucchini	same	sausage2	sausage2	same	2.31667	3.15	s1	3.15
39	Stag	Stag	tiara	miley	1	back	11.58	7.67	s2	female	female	femalefemale	female	neutered	intact	no	yes	offspring	sausage	sausage	dryfood	zucchini	same	sausage2	sausage2	same	2.11667	3.15	s1	3.15
40	Stag	Stag	tiara	miley	1	back	11.58	7.67	s2	female	female	femalefemale	female	neutered	intact	no	yes	offspring	sausage	sausage	dryfood	zucchini	same	sausage2	sausage2	same	2.66667	3.7	s1	3.7
1	Stag	Stag	tiara	miley	2	door	11.58	7.67	s2	female	female	femalefemale	female	neutered	intact	no	yes	offspring	sausage	sausage	dryfood	zucchini	same	sausage2	sausage2	same	3.06667	4.15	s1	4.15
2	Hare	Hare	tiara	miley	2	door	11.58	7.67	s2	female	female	femalefemale	female	neutered	intact	no	yes	offspring	sausage	sausage	dryfood	zucchini	same	sausage2	sausage2	same	5.63333	2.91667	s1	5.63333
3	Hare	Stag	tiara	miley	2	door	11.58	7.67	s2	female	female	femalefemale	female	neutered	intact	no	yes	offspring	sausage	sausage	dryfood	zucchini	same	sausage2	sausage2	same	2.3	3.2	s1	3.2
4	Hare	Stag	tiara	miley	2	door	11.58	7.67	s2	female	female	femalefemale	female	neutered	intact	no	yes	offspring	sausage	sausage	dryfood	zucchini	same	sausage2	sausage2	same	2.45	2.98333	s1	2.98333
5	Stag	Stag	tiara	miley	2	door	11.58	7.67	s2	female	female	femalefemale	female	neutered	intact	no	yes	offspring	sausage	sausage	dryfood	zucchini	same	sausage2	sausage2	same	2.38333	2.56667	s1	2.56667
6	Stag	Stag	tiara	miley	2	door	11.58	7.67	s2	female	female	femalefemale	female	neutered	intact	no	yes	offspring	sausage	sausage	dryfood	zucchini	same	sausage2	sausage2	same	2.36667	2.91667	s1	2.91667
7	Hare	Stag	tiara	miley	2	door	11.58	7.67	s2	female	female	femalefemale	female	neutered	intact	no	yes	offspring	sausage	sausage	dryfood	zucchini	same	sausage2	sausage2	same	2.4	2.85	s1	2.85
8	Stag	Stag	tiara	miley	2	door	11.58	7.67	s2	female	female	femalefemale	female	neutered	intact	no	yes	offspring	sausage	sausage	dryfood	zucchini	same	sausage2	sausage2	same	2.13333	2.76667	s1	2.76667
9	Stag	Stag	tiara	miley	2	door	11.58	7.67	s2	female	female	femalefemale	female	neutered	intact	no	yes	offspring	sausage	sausage	dryfood	zucchini	same	sausage2	sausage2	same	2.28333	2.65	s1	2.65
10	Stag	Stag	tiara	miley	2	door	11.58	7.67	s2	female	female	femalefemale	female	neutered	intact	no	yes	offspring	sausage	sausage	dryfood	zucchini	same	sausage2	sausage2	same	2.18333	2.81667	s1	2.81667
11	Stag	Stag	tiara	miley	2	door	11.58	7.67	s2	female	female	femalefemale	female	neutered	intact	no	yes	offspring	sausage	sausage	dryfood	zucchini	same	sausage2	sausage2	same	3.33333	4.65	s1	4.65
12	Stag	Stag	tiara	miley	2	door	11.58	7.67	s2	female	female	femalefemale	female	neutered	intact	no	yes	offspring	sausage	sausage	dryfood	zucchini	same	sausage2	sausage2	same	1.9	2.35	s1	2.35
13	Stag	Stag	tiara	miley	2	door	11.58	7.67	s2	female	female	femalefemale	female	neutered	intact	no	yes	offspring	sausage	sausage	dryfood	zucchini	same	sausage2	sausage2	same	1.9	2.78333	s1	2.78333
14	Stag	Stag	tiara	miley	2	door	11.58	7.67	s2	female	female	femalefemale	female	neutered	intact	no	yes	offspring	sausage	sausage	dryfood	zucchini	same	sausage2	sausage2	same	1.95	3.21667	s1	3.21667
15	Stag	Stag	tiara	miley	2	door	11.58	7.67	s2	female	female	femalefemale	female	neutered	intact	no	yes	offspring	sausage	sausage	dryfood	zucchini	same	sausage2	sausage2	same	2.9	3.6	s1	3.6
16	Stag	Stag	tiara	miley	2	door	11.58	7.67	s2	female	female	femalefemale	female	neutered	intact	no	yes	offspring	sausage	sausage	dryfood	zucchini	same	sausage2	sausage2	same	4.01667	4.4	s1	4.4
17	Stag	Stag	tiara	miley	2	door	11.58	7.67	s2	female	female	femalefemale	female	neutered	intact	no	yes	offspring	sausage	sausage	dryfood	zucchini	same	sausage2	sausage2	same	3.9	3.3	s2	3.9
18	Stag	Stag	tiara	miley	2	door	11.58	7.67	s2	female	female	femalefemale	female	neutered	intact	no	yes	offspring	sausage	sausage	dryfood	zucchini	same	sausage2	sausage2	same	1.75	2.83333	s1	2.83333
19	Stag	Stag	tiara	miley	2	door	11.58	7.67	s2	female	female	femalefemale	female	neutered	intact	no	yes	offspring	sausage	sausage	dryfood	zucchini	same	sausage2	sausage2	same	1.95	2.86667	s1	2.86667
20	Stag	Stag	tiara	miley	2	door	11.58	7.67	s2	female	female	femalefemale	female	neutered	intact	no	yes	offspring	sausage	sausage	dryfood	zucchini	same	sausage2	sausage2	same	2.81667	3.16667	s1	3.16667
21	Stag	Stag	tiara	miley	2	door	11.58	7.67	s2	female	female	femalefemale	female	neutered	intact	no	yes	offspring	sausage	sausage	dryfood	zucchini	same	sausage2	sausage2	same	1.7	3.16667	s1	3.16667
22	Stag	Stag	tiara	miley	2	door	11.58	7.67	s2	female	female	femalefemale	female	neutered	intact	no	yes	offspring	sausage	sausage	dryfood	zucchini	same	sausage2	sausage2	same	1.93333	2.71667	s1	2.71667
23	Stag	Hare	tiara	miley	2	door	11.58	7.67	s2	female	female	femalefemale	female	neutered	intact	no	yes	offspring	sausage	sausage	dryfood	zucchini	same	sausage2	sausage2	same	2.26667	2.28333	s1	2.28333
24	Hare	Hare	tiara	miley	2	door	11.58	7.67	s2	female	female	femalefemale	female	neutered	intact	no	yes	offspring	sausage	sausage	dryfood	zucchini	same	sausage2	sausage2	same	2.55	2.9	s1	2.9
25	Hare	Stag	tiara	miley	2	door	11.58	7.67	s2	female	female	femalefemale	female	neutered	intact	no	yes	offspring	sausage	sausage	dryfood	zucchini	same	sausage2	sausage2	same	3.73333	3.81667	s1	3.81667
26	Stag	Stag	tiara	miley	2	door	11.58	7.67	s2	female	female	femalefemale	female	neutered	intact	no	yes	offspring	sausage	sausage	dryfood	zucchini	same	sausage2	sausage2	same	1.71667	2.6	s1	2.6
27	Stag	Stag	tiara	miley	2	door	11.58	7.67	s2	female	female	femalefemale	female	neutered	intact	no	yes	offspring	sausage	sausage	dryfood	zucchini	same	sausage2	sausage2	same	1.86667	3.16667	s1	3.16667
28	Stag	Stag	tiara	miley	2	door	11.58	7.67	s2	female	female	femalefemale	female	neutered	intact	no	yes	offspring	sausage	sausage	dryfood	zucchini	same	sausage2	sausage2	same	3	3.85	s1	3.85
29	Stag	Stag	tiara	miley	2	door	11.58	7.67	s2	female	female	femalefemale	female	neutered	intact	no	yes	offspring	sausage	sausage	dryfood	zucchini	same	sausage2	sausage2	same	2.11667	3.25	s1	3.25
30	Stag	Stag	tiara	miley	2	door	11.58	7.67	s2	female	female	femalefemale	female	neutered	intact	no	yes	offspring	sausage	sausage	dryfood	zucchini	same	sausage2	sausage2	same	2.18333	3.45	s1	3.45
31	Stag	Stag	tiara	miley	2	door	11.58	7.67	s2	female	female	femalefemale	female	neutered	intact	no	yes	offspring	sausage	sausage	dryfood	zucchini	same	sausage2	sausage2	same	2.01667	3.2	s1	3.2
32	Stag	Stag	tiara	miley	2	door	11.58	7.67	s2	female	female	femalefemale	female	neutered	intact	no	yes	offspring	sausage	sausage	dryfood	zucchini	same	sausage2	sausage2	same	2.03333	3.35	s1	3.35
33	Stag	Stag	tiara	miley	2	door	11.58	7.67	s2	female	female	femalefemale	female	neutered	intact	no	yes	offspring	sausage	sausage	dryfood	zucchini	same	sausage2	sausage2	same	2.08333	3.33333	s1	3.33333
34	Stag	Stag	tiara	miley	2	door	11.58	7.67	s2	female	female	femalefemale	female	neutered	intact	no	yes	offspring	sausage	sausage	dryfood	zucchini	same	sausage2	sausage2	same	2.3	3.53333	s1	3.53333
35	Stag	Stag	tiara	miley	2	door	11.58	7.67	s2	female	female	femalefemale	female	neutered	intact	no	yes	offspring	sausage	sausage	dryfood	zucchini	same	sausage2	sausage2	same	2	3.48333	s1	3.48333
36	Stag	Stag	tiara	miley	2	door	11.58	7.67	s2	female	female	femalefemale	female	neutered	intact	no	yes	offspring	sausage	sausage	dryfood	zucchini	same	sausage2	sausage2	same	2.05	3.08333	s1	3.08333
37	Stag	Stag	tiara	miley	2	door	11.58	7.67	s2	female	female	femalefemale	female	neutered	intact	no	yes	offspring	sausage	sausage	dryfood	zucchini	same	sausage2	sausage2	same	1.95	3.5	s1	3.5
38	Stag	Stag	tiara	miley	2	door	11.58	7.67	s2	female	female	femalefemale	female	neutered	intact	no	yes	offspring	sausage	sausage	dryfood	zucchini	same	sausage2	sausage2	same	1.88333	3.73333	s1	3.73333
39	Stag	Stag	tiara	miley	2	door	11.58	7.67	s2	female	female	femalefemale	female	neutered	intact	no	yes	offspring	sausage	sausage	dryfood	zucchini	same	sausage2	sausage2	same	1.76667	3.25	s1	3.25
40	Stag	Stag	tiara	miley	2	door	11.58	7.67	s2	female	female	femalefemale	female	neutered	intact	no	yes	offspring	sausage	sausage	dryfood	zucchini	same	sausage2	sausage2	same	2.15	3.38333	s1	3.38333
1	None	Hare	prim	annie	1	door	8.17	5	s2	female	female	femalefemale	female	intact	intact	no	none	none	sausage	sausage	dryfood	dryfood	same	sausage2	sausage	different	NA	NA	NA	NA
2	None	Hare	prim	annie	1	door	8.17	5	s2	female	female	femalefemale	female	intact	intact	no	none	none	sausage	sausage	dryfood	dryfood	same	sausage2	sausage	different	NA	NA	NA	NA
3	Stag	Hare	prim	annie	1	door	8.17	5	s2	female	female	femalefemale	female	intact	intact	no	none	none	sausage	sausage	dryfood	dryfood	same	sausage2	sausage	different	NA	NA	NA	NA
4	Stag	Hare	prim	annie	1	door	8.17	5	s2	female	female	femalefemale	female	intact	intact	no	none	none	sausage	sausage	dryfood	dryfood	same	sausage2	sausage	different	NA	NA	NA	NA
5	Stag	Hare	prim	annie	1	door	8.17	5	s2	female	female	femalefemale	female	intact	intact	no	none	none	sausage	sausage	dryfood	dryfood	same	sausage2	sausage	different	NA	NA	NA	NA
6	Stag	Hare	prim	annie	1	door	8.17	5	s2	female	female	femalefemale	female	intact	intact	no	none	none	sausage	sausage	dryfood	dryfood	same	sausage2	sausage	different	NA	NA	NA	NA
7	Stag	Hare	prim	annie	1	door	8.17	5	s2	female	female	femalefemale	female	intact	intact	no	none	none	sausage	sausage	dryfood	dryfood	same	sausage2	sausage	different	NA	NA	NA	NA
8	Stag	Hare	prim	annie	1	door	8.17	5	s2	female	female	femalefemale	female	intact	intact	no	none	none	sausage	sausage	dryfood	dryfood	same	sausage2	sausage	different	NA	NA	NA	NA
9	Stag	Hare	prim	annie	1	door	8.17	5	s2	female	female	femalefemale	female	intact	intact	no	none	none	sausage	sausage	dryfood	dryfood	same	sausage2	sausage	different	NA	NA	NA	NA
10	Stag	Hare	prim	annie	1	door	8.17	5	s2	female	female	femalefemale	female	intact	intact	no	none	none	sausage	sausage	dryfood	dryfood	same	sausage2	sausage	different	NA	NA	NA	NA
11	None	Hare	prim	annie	1	door	8.17	5	s2	female	female	femalefemale	female	intact	intact	no	none	none	sausage	sausage	dryfood	dryfood	same	sausage2	sausage	different	NA	NA	NA	NA
12	None	Hare	prim	annie	1	door	8.17	5	s2	female	female	femalefemale	female	intact	intact	no	none	none	sausage	sausage	dryfood	dryfood	same	sausage2	sausage	different	2.03333	NA	NA	30
13	None	Hare	prim	annie	1	door	8.17	5	s2	female	female	femalefemale	female	intact	intact	no	none	none	sausage	sausage	dryfood	dryfood	same	sausage2	sausage	different	2.06667	NA	NA	30
14	None	Hare	prim	annie	1	door	8.17	5	s2	female	female	femalefemale	female	intact	intact	no	none	none	sausage	sausage	dryfood	dryfood	same	sausage2	sausage	different	1.95	NA	NA	30
15	None	Hare	prim	annie	1	door	8.17	5	s2	female	female	femalefemale	female	intact	intact	no	none	none	sausage	sausage	dryfood	dryfood	same	sausage2	sausage	different	2.03333	NA	NA	30
16	None	Hare	prim	annie	1	door	8.17	5	s2	female	female	femalefemale	female	intact	intact	no	none	none	sausage	sausage	dryfood	dryfood	same	sausage2	sausage	different	2.06667	NA	NA	30
17	Stag	Hare	prim	annie	1	door	8.17	5	s2	female	female	femalefemale	female	intact	intact	no	none	none	sausage	sausage	dryfood	dryfood	same	sausage2	sausage	different	2.08333	5.18333	s1	5.18333
18	None	Hare	prim	annie	1	door	8.17	5	s2	female	female	femalefemale	female	intact	intact	no	none	none	sausage	sausage	dryfood	dryfood	same	sausage2	sausage	different	2	NA	NA	30
19	None	Hare	prim	annie	1	door	8.17	5	s2	female	female	femalefemale	female	intact	intact	no	none	none	sausage	sausage	dryfood	dryfood	same	sausage2	sausage	different	2.08333	8.45	s1	8.45
20	None	Hare	prim	annie	1	door	8.17	5	s2	female	female	femalefemale	female	intact	intact	no	none	none	sausage	sausage	dryfood	dryfood	same	sausage2	sausage	different	1.98333	NA	NA	30
21	Stag	Hare	prim	annie	1	door	8.17	5	s2	female	female	femalefemale	female	intact	intact	no	none	none	sausage	sausage	dryfood	dryfood	same	sausage2	sausage	different	2.23333	3.6	s1	3.6
22	None	Hare	prim	annie	1	door	8.17	5	s2	female	female	femalefemale	female	intact	intact	no	none	none	sausage	sausage	dryfood	dryfood	same	sausage2	sausage	different	2.03333	NA	NA	30
23	Hare	Hare	prim	annie	1	door	8.17	5	s2	female	female	femalefemale	female	intact	intact	no	none	none	sausage	sausage	dryfood	dryfood	same	sausage2	sausage	different	2.25	9.45	s1	9.45
24	Hare	Hare	prim	annie	1	door	8.17	5	s2	female	female	femalefemale	female	intact	intact	no	none	none	sausage	sausage	dryfood	dryfood	same	sausage2	sausage	different	2.15	5.96667	s1	5.96667
25	Hare	Hare	prim	annie	1	door	8.17	5	s2	female	female	femalefemale	female	intact	intact	no	none	none	sausage	sausage	dryfood	dryfood	same	sausage2	sausage	different	2.11667	7.4	s1	7.4
26	Hare	Hare	prim	annie	1	door	8.17	5	s2	female	female	femalefemale	female	intact	intact	no	none	none	sausage	sausage	dryfood	dryfood	same	sausage2	sausage	different	2.06667	6.95	s1	6.95
27	Hare	Hare	prim	annie	1	door	8.17	5	s2	female	female	femalefemale	female	intact	intact	no	none	none	sausage	sausage	dryfood	dryfood	same	sausage2	sausage	different	2.03333	6.95	s1	6.95
28	Hare	Hare	prim	annie	1	door	8.17	5	s2	female	female	femalefemale	female	intact	intact	no	none	none	sausage	sausage	dryfood	dryfood	same	sausage2	sausage	different	2.08333	5.7	s1	5.7
29	Hare	Hare	prim	annie	1	door	8.17	5	s2	female	female	femalefemale	female	intact	intact	no	none	none	sausage	sausage	dryfood	dryfood	same	sausage2	sausage	different	2.3	5.65	s1	5.65
30	Hare	Hare	prim	annie	1	door	8.17	5	s2	female	female	femalefemale	female	intact	intact	no	none	none	sausage	sausage	dryfood	dryfood	same	sausage2	sausage	different	2.1	3.88333	s1	3.88333
31	Hare	Hare	prim	annie	1	door	8.17	5	s2	female	female	femalefemale	female	intact	intact	no	none	none	sausage	sausage	dryfood	dryfood	same	sausage2	sausage	different	2.2	4.5	s1	4.5
32	Stag	Hare	prim	annie	1	door	8.17	5	s2	female	female	femalefemale	female	intact	intact	no	none	none	sausage	sausage	dryfood	dryfood	same	sausage2	sausage	different	2.11667	3.26667	s1	3.26667
33	Hare	Hare	prim	annie	1	door	8.17	5	s2	female	female	femalefemale	female	intact	intact	no	none	none	sausage	sausage	dryfood	dryfood	same	sausage2	sausage	different	2.36667	4.23333	s1	4.23333
34	Hare	Hare	prim	annie	1	door	8.17	5	s2	female	female	femalefemale	female	intact	intact	no	none	none	sausage	sausage	dryfood	dryfood	same	sausage2	sausage	different	2.38333	3.65	s1	3.65
35	Hare	Hare	prim	annie	1	door	8.17	5	s2	female	female	femalefemale	female	intact	intact	no	none	none	sausage	sausage	dryfood	dryfood	same	sausage2	sausage	different	2.15	3.53333	s1	3.53333
36	Hare	Hare	prim	annie	1	door	8.17	5	s2	female	female	femalefemale	female	intact	intact	no	none	none	sausage	sausage	dryfood	dryfood	same	sausage2	sausage	different	2.01667	3.68333	s1	3.68333
37	Hare	Hare	prim	annie	1	door	8.17	5	s2	female	female	femalefemale	female	intact	intact	no	none	none	sausage	sausage	dryfood	dryfood	same	sausage2	sausage	different	2.03333	4.28333	s1	4.28333
38	Hare	Hare	prim	annie	1	door	8.17	5	s2	female	female	femalefemale	female	intact	intact	no	none	none	sausage	sausage	dryfood	dryfood	same	sausage2	sausage	different	2.23333	4.16667	s1	4.16667
39	Hare	Hare	prim	annie	1	door	8.17	5	s2	female	female	femalefemale	female	intact	intact	no	none	none	sausage	sausage	dryfood	dryfood	same	sausage2	sausage	different	1.9	4.05	s1	4.05
40	Hare	Hare	prim	annie	1	door	8.17	5	s2	female	female	femalefemale	female	intact	intact	no	none	none	sausage	sausage	dryfood	dryfood	same	sausage2	sausage	different	1.9	3.4	s1	3.4
1	Stag	Stag	prim	annie	2	back	8.17	5	s2	female	female	femalefemale	female	intact	intact	no	none	none	sausage	sausage	dryfood	dryfood	same	sausage2	sausage	different	2.03333	3.56667	s1	3.56667
2	Stag	Stag	prim	annie	2	back	8.17	5	s2	female	female	femalefemale	female	intact	intact	no	none	none	sausage	sausage	dryfood	dryfood	same	sausage2	sausage	different	2.65	3.76667	s1	3.76667
3	Stag	Stag	prim	annie	2	back	8.17	5	s2	female	female	femalefemale	female	intact	intact	no	none	none	sausage	sausage	dryfood	dryfood	same	sausage2	sausage	different	2.2	3.3	s1	3.3
4	Stag	Stag	prim	annie	2	back	8.17	5	s2	female	female	femalefemale	female	intact	intact	no	none	none	sausage	sausage	dryfood	dryfood	same	sausage2	sausage	different	1.8	3.16667	s1	3.16667
5	Stag	Stag	prim	annie	2	back	8.17	5	s2	female	female	femalefemale	female	intact	intact	no	none	none	sausage	sausage	dryfood	dryfood	same	sausage2	sausage	different	1.98333	3.6	s1	3.6
6	Stag	Stag	prim	annie	2	back	8.17	5	s2	female	female	femalefemale	female	intact	intact	no	none	none	sausage	sausage	dryfood	dryfood	same	sausage2	sausage	different	1.95	3.45	s1	3.45
7	Stag	Stag	prim	annie	2	back	8.17	5	s2	female	female	femalefemale	female	intact	intact	no	none	none	sausage	sausage	dryfood	dryfood	same	sausage2	sausage	different	2.08333	3.16667	s1	3.16667
8	Stag	Stag	prim	annie	2	back	8.17	5	s2	female	female	femalefemale	female	intact	intact	no	none	none	sausage	sausage	dryfood	dryfood	same	sausage2	sausage	different	2.15	3.63333	s1	3.63333
9	Stag	Stag	prim	annie	2	back	8.17	5	s2	female	female	femalefemale	female	intact	intact	no	none	none	sausage	sausage	dryfood	dryfood	same	sausage2	sausage	different	2.2	3.5	s1	3.5
10	Stag	Stag	prim	annie	2	back	8.17	5	s2	female	female	femalefemale	female	intact	intact	no	none	none	sausage	sausage	dryfood	dryfood	same	sausage2	sausage	different	2.06667	3.2	s1	3.2
11	Stag	Stag	prim	annie	2	back	8.17	5	s2	female	female	femalefemale	female	intact	intact	no	none	none	sausage	sausage	dryfood	dryfood	same	sausage2	sausage	different	2.11667	3.2	s1	3.2
12	Stag	Stag	prim	annie	2	back	8.17	5	s2	female	female	femalefemale	female	intact	intact	no	none	none	sausage	sausage	dryfood	dryfood	same	sausage2	sausage	different	3.4	5.2	s1	5.2
13	Stag	Stag	prim	annie	2	back	8.17	5	s2	female	female	femalefemale	female	intact	intact	no	none	none	sausage	sausage	dryfood	dryfood	same	sausage2	sausage	different	2.01667	3.41667	s1	3.41667
14	Stag	Stag	prim	annie	2	back	8.17	5	s2	female	female	femalefemale	female	intact	intact	no	none	none	sausage	sausage	dryfood	dryfood	same	sausage2	sausage	different	2.11667	3.43333	s1	3.43333
15	Stag	Stag	prim	annie	2	back	8.17	5	s2	female	female	femalefemale	female	intact	intact	no	none	none	sausage	sausage	dryfood	dryfood	same	sausage2	sausage	different	2.11667	3.35	s1	3.35
16	Stag	Stag	prim	annie	2	back	8.17	5	s2	female	female	femalefemale	female	intact	intact	no	none	none	sausage	sausage	dryfood	dryfood	same	sausage2	sausage	different	2.11667	3.56667	s1	3.56667
17	Stag	Stag	prim	annie	2	back	8.17	5	s2	female	female	femalefemale	female	intact	intact	no	none	none	sausage	sausage	dryfood	dryfood	same	sausage2	sausage	different	2.13333	3.3	s1	3.3
18	Stag	Stag	prim	annie	2	back	8.17	5	s2	female	female	femalefemale	female	intact	intact	no	none	none	sausage	sausage	dryfood	dryfood	same	sausage2	sausage	different	2.05	3.2	s1	3.2
19	Stag	Stag	prim	annie	2	back	8.17	5	s2	female	female	femalefemale	female	intact	intact	no	none	none	sausage	sausage	dryfood	dryfood	same	sausage2	sausage	different	2.21667	3.36667	s1	3.36667
20	Stag	Stag	prim	annie	2	back	8.17	5	s2	female	female	femalefemale	female	intact	intact	no	none	none	sausage	sausage	dryfood	dryfood	same	sausage2	sausage	different	2.18333	3.38333	s1	3.38333
21	Stag	Stag	prim	annie	2	back	8.17	5	s2	female	female	femalefemale	female	intact	intact	no	none	none	sausage	sausage	dryfood	dryfood	same	sausage2	sausage	different	2.1	2.98333	s1	2.98333
22	Stag	Stag	prim	annie	2	back	8.17	5	s2	female	female	femalefemale	female	intact	intact	no	none	none	sausage	sausage	dryfood	dryfood	same	sausage2	sausage	different	2.13333	3.15	s1	3.15
23	Stag	Stag	prim	annie	2	back	8.17	5	s2	female	female	femalefemale	female	intact	intact	no	none	none	sausage	sausage	dryfood	dryfood	same	sausage2	sausage	different	2.05	3.01667	s1	3.01667
24	Stag	Stag	prim	annie	2	back	8.17	5	s2	female	female	femalefemale	female	intact	intact	no	none	none	sausage	sausage	dryfood	dryfood	same	sausage2	sausage	different	2.2	3.33333	s1	3.33333
25	Stag	Stag	prim	annie	2	back	8.17	5	s2	female	female	femalefemale	female	intact	intact	no	none	none	sausage	sausage	dryfood	dryfood	same	sausage2	sausage	different	2.2	3.25	s1	3.25
26	Stag	Stag	prim	annie	2	back	8.17	5	s2	female	female	femalefemale	female	intact	intact	no	none	none	sausage	sausage	dryfood	dryfood	same	sausage2	sausage	different	2.38333	3.2	s1	3.2
27	Stag	Stag	prim	annie	2	back	8.17	5	s2	female	female	femalefemale	female	intact	intact	no	none	none	sausage	sausage	dryfood	dryfood	same	sausage2	sausage	different	2.08333	3.06667	s1	3.06667
28	Stag	Stag	prim	annie	2	back	8.17	5	s2	female	female	femalefemale	female	intact	intact	no	none	none	sausage	sausage	dryfood	dryfood	same	sausage2	sausage	different	2.28333	3.9	s1	3.9
29	Stag	Stag	prim	annie	2	back	8.17	5	s2	female	female	femalefemale	female	intact	intact	no	none	none	sausage	sausage	dryfood	dryfood	same	sausage2	sausage	different	2.06667	3.06667	s1	3.06667
30	Stag	Stag	prim	annie	2	back	8.17	5	s2	female	female	femalefemale	female	intact	intact	no	none	none	sausage	sausage	dryfood	dryfood	same	sausage2	sausage	different	2.2	2.88333	s1	2.88333
31	Stag	Stag	prim	annie	2	back	8.17	5	s2	female	female	femalefemale	female	intact	intact	no	none	none	sausage	sausage	dryfood	dryfood	same	sausage2	sausage	different	2.13333	3.11667	s1	3.11667
32	Stag	Stag	prim	annie	2	back	8.17	5	s2	female	female	femalefemale	female	intact	intact	no	none	none	sausage	sausage	dryfood	dryfood	same	sausage2	sausage	different	2.38333	3.23333	s1	3.23333
33	Stag	Stag	prim	annie	2	back	8.17	5	s2	female	female	femalefemale	female	intact	intact	no	none	none	sausage	sausage	dryfood	dryfood	same	sausage2	sausage	different	2.3	3.2	s1	3.2
34	Stag	Stag	prim	annie	2	back	8.17	5	s2	female	female	femalefemale	female	intact	intact	no	none	none	sausage	sausage	dryfood	dryfood	same	sausage2	sausage	different	2.3	2.85	s1	2.85
35	Stag	Stag	prim	annie	2	back	8.17	5	s2	female	female	femalefemale	female	intact	intact	no	none	none	sausage	sausage	dryfood	dryfood	same	sausage2	sausage	different	2.23333	2.93333	s1	2.93333
36	Stag	Stag	prim	annie	2	back	8.17	5	s2	female	female	femalefemale	female	intact	intact	no	none	none	sausage	sausage	dryfood	dryfood	same	sausage2	sausage	different	2.15	2.98333	s1	2.98333
37	Stag	Stag	prim	annie	2	back	8.17	5	s2	female	female	femalefemale	female	intact	intact	no	none	none	sausage	sausage	dryfood	dryfood	same	sausage2	sausage	different	2.01667	3.21667	s1	3.21667
38	Stag	Stag	prim	annie	2	back	8.17	5	s2	female	female	femalefemale	female	intact	intact	no	none	none	sausage	sausage	dryfood	dryfood	same	sausage2	sausage	different	2.1	2.78333	s1	2.78333
39	Stag	Stag	prim	annie	2	back	8.17	5	s2	female	female	femalefemale	female	intact	intact	no	none	none	sausage	sausage	dryfood	dryfood	same	sausage2	sausage	different	2.1	3.26667	s1	3.26667
40	Stag	Stag	prim	annie	2	back	8.17	5	s2	female	female	femalefemale	female	intact	intact	no	none	none	sausage	sausage	dryfood	dryfood	same	sausage2	sausage	different	2.18333	3.11667	s1	3.11667
1	Stag	Hare	dawin	benny	1	back	7.67	5.08	s2	male	male	malemale	male	intact	intact	no	yes	sibling	sausage	sausage	dryfood	carrot	same	sausage2	sausage	different	4.41667	6.45	s1	6.45
2	None	Stag	dawin	benny	1	back	7.67	5.08	s2	male	male	malemale	male	intact	intact	no	yes	sibling	sausage	sausage	dryfood	carrot	same	sausage2	sausage	different	2.5	NA	NA	30
3	Stag	Stag	dawin	benny	1	back	7.67	5.08	s2	male	male	malemale	male	intact	intact	no	yes	sibling	sausage	sausage	dryfood	carrot	same	sausage2	sausage	different	2.46667	21.2	s1	21.2
4	Stag	Stag	dawin	benny	1	back	7.67	5.08	s2	male	male	malemale	male	intact	intact	no	yes	sibling	sausage	sausage	dryfood	carrot	same	sausage2	sausage	different	3.26667	16.5833	s1	16.5833
5	Stag	Stag	dawin	benny	1	back	7.67	5.08	s2	male	male	malemale	male	intact	intact	no	yes	sibling	sausage	sausage	dryfood	carrot	same	sausage2	sausage	different	4.36667	6.21667	s1	6.21667
6	Stag	Stag	dawin	benny	1	back	7.67	5.08	s2	male	male	malemale	male	intact	intact	no	yes	sibling	sausage	sausage	dryfood	carrot	same	sausage2	sausage	different	3.7	7.01667	s1	7.01667
7	Stag	Stag	dawin	benny	1	back	7.67	5.08	s2	male	male	malemale	male	intact	intact	no	yes	sibling	sausage	sausage	dryfood	carrot	same	sausage2	sausage	different	1.98333	4.56667	s1	4.56667
8	Stag	Stag	dawin	benny	1	back	7.67	5.08	s2	male	male	malemale	male	intact	intact	no	yes	sibling	sausage	sausage	dryfood	carrot	same	sausage2	sausage	different	2.38333	4.15	s1	4.15
9	Stag	Stag	dawin	benny	1	back	7.67	5.08	s2	male	male	malemale	male	intact	intact	no	yes	sibling	sausage	sausage	dryfood	carrot	same	sausage2	sausage	different	2.18333	4.21667	s1	4.21667
10	Stag	Stag	dawin	benny	1	back	7.67	5.08	s2	male	male	malemale	male	intact	intact	no	yes	sibling	sausage	sausage	dryfood	carrot	same	sausage2	sausage	different	2	6.06667	s1	6.06667
11	Stag	Stag	dawin	benny	1	back	7.67	5.08	s2	male	male	malemale	male	intact	intact	no	yes	sibling	sausage	sausage	dryfood	carrot	same	sausage2	sausage	different	2.06667	4.38333	s1	4.38333
12	Stag	Stag	dawin	benny	1	back	7.67	5.08	s2	male	male	malemale	male	intact	intact	no	yes	sibling	sausage	sausage	dryfood	carrot	same	sausage2	sausage	different	1.91667	5.66667	s1	5.66667
13	Stag	Stag	dawin	benny	1	back	7.67	5.08	s2	male	male	malemale	male	intact	intact	no	yes	sibling	sausage	sausage	dryfood	carrot	same	sausage2	sausage	different	1.83333	7.5	s1	7.5
14	Stag	Stag	dawin	benny	1	back	7.67	5.08	s2	male	male	malemale	male	intact	intact	no	yes	sibling	sausage	sausage	dryfood	carrot	same	sausage2	sausage	different	2.15	5.1	s1	5.1
15	Stag	Stag	dawin	benny	1	back	7.67	5.08	s2	male	male	malemale	male	intact	intact	no	yes	sibling	sausage	sausage	dryfood	carrot	same	sausage2	sausage	different	1.91667	3.88333	s1	3.88333
16	Stag	Stag	dawin	benny	1	back	7.67	5.08	s2	male	male	malemale	male	intact	intact	no	yes	sibling	sausage	sausage	dryfood	carrot	same	sausage2	sausage	different	2.4	3.68333	s1	3.68333
17	Stag	Stag	dawin	benny	1	back	7.67	5.08	s2	male	male	malemale	male	intact	intact	no	yes	sibling	sausage	sausage	dryfood	carrot	same	sausage2	sausage	different	2.35	3.88333	s1	3.88333
18	Stag	Stag	dawin	benny	1	back	7.67	5.08	s2	male	male	malemale	male	intact	intact	no	yes	sibling	sausage	sausage	dryfood	carrot	same	sausage2	sausage	different	2.08333	3.43333	s1	3.43333
19	Stag	Stag	dawin	benny	1	back	7.67	5.08	s2	male	male	malemale	male	intact	intact	no	yes	sibling	sausage	sausage	dryfood	carrot	same	sausage2	sausage	different	1.68333	3.28333	s1	3.28333
20	Stag	Stag	dawin	benny	1	back	7.67	5.08	s2	male	male	malemale	male	intact	intact	no	yes	sibling	sausage	sausage	dryfood	carrot	same	sausage2	sausage	different	2.06667	3.66667	s1	3.66667
21	Stag	Stag	dawin	benny	1	back	7.67	5.08	s2	male	male	malemale	male	intact	intact	no	yes	sibling	sausage	sausage	dryfood	carrot	same	sausage2	sausage	different	2.43333	4.15	s1	4.15
22	Stag	Stag	dawin	benny	1	back	7.67	5.08	s2	male	male	malemale	male	intact	intact	no	yes	sibling	sausage	sausage	dryfood	carrot	same	sausage2	sausage	different	2	3.46667	s1	3.46667
23	Stag	Stag	dawin	benny	1	back	7.67	5.08	s2	male	male	malemale	male	intact	intact	no	yes	sibling	sausage	sausage	dryfood	carrot	same	sausage2	sausage	different	10.9333	9	s2	10.9333
24	Stag	Stag	dawin	benny	1	back	7.67	5.08	s2	male	male	malemale	male	intact	intact	no	yes	sibling	sausage	sausage	dryfood	carrot	same	sausage2	sausage	different	1.88333	3.45	s1	3.45
25	Stag	Stag	dawin	benny	1	back	7.67	5.08	s2	male	male	malemale	male	intact	intact	no	yes	sibling	sausage	sausage	dryfood	carrot	same	sausage2	sausage	different	2.21667	3.23333	s1	3.23333
26	Stag	Stag	dawin	benny	1	back	7.67	5.08	s2	male	male	malemale	male	intact	intact	no	yes	sibling	sausage	sausage	dryfood	carrot	same	sausage2	sausage	different	2.21667	3.58333	s1	3.58333
27	Stag	Stag	dawin	benny	1	back	7.67	5.08	s2	male	male	malemale	male	intact	intact	no	yes	sibling	sausage	sausage	dryfood	carrot	same	sausage2	sausage	different	2.01667	3.78333	s1	3.78333
28	Stag	Stag	dawin	benny	1	back	7.67	5.08	s2	male	male	malemale	male	intact	intact	no	yes	sibling	sausage	sausage	dryfood	carrot	same	sausage2	sausage	different	2.23333	3.55	s1	3.55
29	Stag	Stag	dawin	benny	1	back	7.67	5.08	s2	male	male	malemale	male	intact	intact	no	yes	sibling	sausage	sausage	dryfood	carrot	same	sausage2	sausage	different	2.13333	3.2	s1	3.2
30	Stag	Stag	dawin	benny	1	back	7.67	5.08	s2	male	male	malemale	male	intact	intact	no	yes	sibling	sausage	sausage	dryfood	carrot	same	sausage2	sausage	different	2.15	3.76667	s1	3.76667
31	Stag	Stag	dawin	benny	1	back	7.67	5.08	s2	male	male	malemale	male	intact	intact	no	yes	sibling	sausage	sausage	dryfood	carrot	same	sausage2	sausage	different	2.38333	3.65	s1	3.65
32	Stag	Stag	dawin	benny	1	back	7.67	5.08	s2	male	male	malemale	male	intact	intact	no	yes	sibling	sausage	sausage	dryfood	carrot	same	sausage2	sausage	different	2.61667	3.93333	s1	3.93333
33	Stag	Stag	dawin	benny	1	back	7.67	5.08	s2	male	male	malemale	male	intact	intact	no	yes	sibling	sausage	sausage	dryfood	carrot	same	sausage2	sausage	different	2.5	3.86667	s1	3.86667
34	Stag	Stag	dawin	benny	1	back	7.67	5.08	s2	male	male	malemale	male	intact	intact	no	yes	sibling	sausage	sausage	dryfood	carrot	same	sausage2	sausage	different	23.95	4.65	s2	23.95
35	Stag	Stag	dawin	benny	1	back	7.67	5.08	s2	male	male	malemale	male	intact	intact	no	yes	sibling	sausage	sausage	dryfood	carrot	same	sausage2	sausage	different	1.93333	3.1	s1	3.1
36	Stag	Stag	dawin	benny	1	back	7.67	5.08	s2	male	male	malemale	male	intact	intact	no	yes	sibling	sausage	sausage	dryfood	carrot	same	sausage2	sausage	different	17.35	7.51666	s2	17.35
37	Stag	Stag	dawin	benny	1	back	7.67	5.08	s2	male	male	malemale	male	intact	intact	no	yes	sibling	sausage	sausage	dryfood	carrot	same	sausage2	sausage	different	2	3.33333	s1	3.33333
38	Stag	Stag	dawin	benny	1	back	7.67	5.08	s2	male	male	malemale	male	intact	intact	no	yes	sibling	sausage	sausage	dryfood	carrot	same	sausage2	sausage	different	3.98333	4.48333	s1	4.48333
39	Stag	Stag	dawin	benny	1	back	7.67	5.08	s2	male	male	malemale	male	intact	intact	no	yes	sibling	sausage	sausage	dryfood	carrot	same	sausage2	sausage	different	2.03333	3.53333	s1	3.53333
40	Stag	Stag	dawin	benny	1	back	7.67	5.08	s2	male	male	malemale	male	intact	intact	no	yes	sibling	sausage	sausage	dryfood	carrot	same	sausage2	sausage	different	1.8	3.83333	s1	3.83333
1	Hare	Hare	dawin	benny	2	door	7.67	5.08	s2	male	male	malemale	male	intact	intact	no	yes	sibling	sausage	sausage	dryfood	carrot	same	sausage2	sausage	different	2.2	4.28333	s1	4.28333
2	Hare	Stag	dawin	benny	2	door	7.67	5.08	s2	male	male	malemale	male	intact	intact	no	yes	sibling	sausage	sausage	dryfood	carrot	same	sausage2	sausage	different	2.36667	4.23333	s1	4.23333
3	Hare	Stag	dawin	benny	2	door	7.67	5.08	s2	male	male	malemale	male	intact	intact	no	yes	sibling	sausage	sausage	dryfood	carrot	same	sausage2	sausage	different	2.65	3.88333	s1	3.88333
4	Hare	Hare	dawin	benny	2	door	7.67	5.08	s2	male	male	malemale	male	intact	intact	no	yes	sibling	sausage	sausage	dryfood	carrot	same	sausage2	sausage	different	2.81667	4.05	s1	4.05
5	Hare	Stag	dawin	benny	2	door	7.67	5.08	s2	male	male	malemale	male	intact	intact	no	yes	sibling	sausage	sausage	dryfood	carrot	same	sausage2	sausage	different	2.63333	6.48333	s1	6.48333
6	Hare	Hare	dawin	benny	2	door	7.67	5.08	s2	male	male	malemale	male	intact	intact	no	yes	sibling	sausage	sausage	dryfood	carrot	same	sausage2	sausage	different	2.26667	4.91666	s1	4.91666
7	Hare	Hare	dawin	benny	2	door	7.67	5.08	s2	male	male	malemale	male	intact	intact	no	yes	sibling	sausage	sausage	dryfood	carrot	same	sausage2	sausage	different	2.51667	4.13333	s1	4.13333
8	Hare	Stag	dawin	benny	2	door	7.67	5.08	s2	male	male	malemale	male	intact	intact	no	yes	sibling	sausage	sausage	dryfood	carrot	same	sausage2	sausage	different	2.31667	4.05	s1	4.05
9	Stag	Stag	dawin	benny	2	door	7.67	5.08	s2	male	male	malemale	male	intact	intact	no	yes	sibling	sausage	sausage	dryfood	carrot	same	sausage2	sausage	different	2.66667	13.9	s1	13.9
10	Hare	Hare	dawin	benny	2	door	7.67	5.08	s2	male	male	malemale	male	intact	intact	no	yes	sibling	sausage	sausage	dryfood	carrot	same	sausage2	sausage	different	2.21667	4.26666	s1	4.26666
11	Stag	Hare	dawin	benny	2	door	7.67	5.08	s2	male	male	malemale	male	intact	intact	no	yes	sibling	sausage	sausage	dryfood	carrot	same	sausage2	sausage	different	2.11667	3.6	s1	3.6
12	Hare	Hare	dawin	benny	2	door	7.67	5.08	s2	male	male	malemale	male	intact	intact	no	yes	sibling	sausage	sausage	dryfood	carrot	same	sausage2	sausage	different	2.41667	4.23333	s1	4.23333
13	Hare	Hare	dawin	benny	2	door	7.67	5.08	s2	male	male	malemale	male	intact	intact	no	yes	sibling	sausage	sausage	dryfood	carrot	same	sausage2	sausage	different	3.06667	4.68333	s1	4.68333
14	Hare	Hare	dawin	benny	2	door	7.67	5.08	s2	male	male	malemale	male	intact	intact	no	yes	sibling	sausage	sausage	dryfood	carrot	same	sausage2	sausage	different	2.21667	4.13333	s1	4.13333
15	Hare	Hare	dawin	benny	2	door	7.67	5.08	s2	male	male	malemale	male	intact	intact	no	yes	sibling	sausage	sausage	dryfood	carrot	same	sausage2	sausage	different	2.18333	4.48333	s1	4.48333
16	Hare	Hare	dawin	benny	2	door	7.67	5.08	s2	male	male	malemale	male	intact	intact	no	yes	sibling	sausage	sausage	dryfood	carrot	same	sausage2	sausage	different	2.76667	4.31666	s1	4.31666
17	Stag	Stag	dawin	benny	2	door	7.67	5.08	s2	male	male	malemale	male	intact	intact	no	yes	sibling	sausage	sausage	dryfood	carrot	same	sausage2	sausage	different	2.68333	19.5667	s1	19.5667
18	Hare	Hare	dawin	benny	2	door	7.67	5.08	s2	male	male	malemale	male	intact	intact	no	yes	sibling	sausage	sausage	dryfood	carrot	same	sausage2	sausage	different	2.6	4.01666	s1	4.01666
19	Stag	Stag	dawin	benny	2	door	7.67	5.08	s2	male	male	malemale	male	intact	intact	no	yes	sibling	sausage	sausage	dryfood	carrot	same	sausage2	sausage	different	8.35	8	s2	8.35
20	Hare	Hare	dawin	benny	2	door	7.67	5.08	s2	male	male	malemale	male	intact	intact	no	yes	sibling	sausage	sausage	dryfood	carrot	same	sausage2	sausage	different	2.18333	4.55	s1	4.55
21	Hare	Hare	dawin	benny	2	door	7.67	5.08	s2	male	male	malemale	male	intact	intact	no	yes	sibling	sausage	sausage	dryfood	carrot	same	sausage2	sausage	different	2.35	3.8	s1	3.8
22	Hare	Hare	dawin	benny	2	door	7.67	5.08	s2	male	male	malemale	male	intact	intact	no	yes	sibling	sausage	sausage	dryfood	carrot	same	sausage2	sausage	different	2.1	2.95	s1	2.95
23	Stag	Hare	dawin	benny	2	door	7.67	5.08	s2	male	male	malemale	male	intact	intact	no	yes	sibling	sausage	sausage	dryfood	carrot	same	sausage2	sausage	different	2.38333	4.8	s1	4.8
24	Hare	Stag	dawin	benny	2	door	7.67	5.08	s2	male	male	malemale	male	intact	intact	no	yes	sibling	sausage	sausage	dryfood	carrot	same	sausage2	sausage	different	5.13333	5.05	s1	5.13333
25	Stag	Stag	dawin	benny	2	door	7.67	5.08	s2	male	male	malemale	male	intact	intact	no	yes	sibling	sausage	sausage	dryfood	carrot	same	sausage2	sausage	different	4.71666	9.95	s1	9.95
26	Hare	Hare	dawin	benny	2	door	7.67	5.08	s2	male	male	malemale	male	intact	intact	no	yes	sibling	sausage	sausage	dryfood	carrot	same	sausage2	sausage	different	4.08333	6.18333	s1	6.18333
27	Hare	Stag	dawin	benny	2	door	7.67	5.08	s2	male	male	malemale	male	intact	intact	no	yes	sibling	sausage	sausage	dryfood	carrot	same	sausage2	sausage	different	2.4	5.15	s1	5.15
28	Hare	Hare	dawin	benny	2	door	7.67	5.08	s2	male	male	malemale	male	intact	intact	no	yes	sibling	sausage	sausage	dryfood	carrot	same	sausage2	sausage	different	2.28333	4.03333	s1	4.03333
29	Hare	Hare	dawin	benny	2	door	7.67	5.08	s2	male	male	malemale	male	intact	intact	no	yes	sibling	sausage	sausage	dryfood	carrot	same	sausage2	sausage	different	2.53333	5.11666	s1	5.11666
30	Hare	Hare	dawin	benny	2	door	7.67	5.08	s2	male	male	malemale	male	intact	intact	no	yes	sibling	sausage	sausage	dryfood	carrot	same	sausage2	sausage	different	2.51667	4.21666	s1	4.21666
31	Hare	Stag	dawin	benny	2	door	7.67	5.08	s2	male	male	malemale	male	intact	intact	no	yes	sibling	sausage	sausage	dryfood	carrot	same	sausage2	sausage	different	2.66667	4.23333	s1	4.23333
32	Stag	Stag	dawin	benny	2	door	7.67	5.08	s2	male	male	malemale	male	intact	intact	no	yes	sibling	sausage	sausage	dryfood	carrot	same	sausage2	sausage	different	8.01666	5.35	s2	8.01666
33	Hare	Hare	dawin	benny	2	door	7.67	5.08	s2	male	male	malemale	male	intact	intact	no	yes	sibling	sausage	sausage	dryfood	carrot	same	sausage2	sausage	different	2.58333	4.31666	s1	4.31666
34	Stag	Hare	dawin	benny	2	door	7.67	5.08	s2	male	male	malemale	male	intact	intact	no	yes	sibling	sausage	sausage	dryfood	carrot	same	sausage2	sausage	different	2.95	6.6	s1	6.6
35	Hare	Hare	dawin	benny	2	door	7.67	5.08	s2	male	male	malemale	male	intact	intact	no	yes	sibling	sausage	sausage	dryfood	carrot	same	sausage2	sausage	different	3.01667	4.3	s1	4.3
36	Hare	Hare	dawin	benny	2	door	7.67	5.08	s2	male	male	malemale	male	intact	intact	no	yes	sibling	sausage	sausage	dryfood	carrot	same	sausage2	sausage	different	2.36667	4.58333	s1	4.58333
37	Stag	Stag	dawin	benny	2	door	7.67	5.08	s2	male	male	malemale	male	intact	intact	no	yes	sibling	sausage	sausage	dryfood	carrot	same	sausage2	sausage	different	5.03333	4.68333	s1	5.03333
38	Hare	Stag	dawin	benny	2	door	7.67	5.08	s2	male	male	malemale	male	intact	intact	no	yes	sibling	sausage	sausage	dryfood	carrot	same	sausage2	sausage	different	4.91666	4.03333	s2	4.91666
39	Hare	Stag	dawin	benny	2	door	7.67	5.08	s2	male	male	malemale	male	intact	intact	no	yes	sibling	sausage	sausage	dryfood	carrot	same	sausage2	sausage	different	2.66667	4.13333	s1	4.13333
40	Hare	Stag	dawin	benny	2	door	7.67	5.08	s2	male	male	malemale	male	intact	intact	no	yes	sibling	sausage	sausage	dryfood	carrot	same	sausage2	sausage	different	2.5	5.15	s1	5.15
1	Stag	Stag	hetti	matteo	1	door	1.67	2.17	s1	male	female	malefemale	mixed	neutered	neutered	no	none	none	sausage	sausage	dryfood	dryfood	same	sausage	sausage	same	3.46667	5.18333	s1	5.18333
2	Stag	Stag	hetti	matteo	1	door	1.67	2.17	s1	male	female	malefemale	mixed	neutered	neutered	no	none	none	sausage	sausage	dryfood	dryfood	same	sausage	sausage	same	3.28333	3.45	s1	3.45
3	Stag	Stag	hetti	matteo	1	door	1.67	2.17	s1	male	female	malefemale	mixed	neutered	neutered	no	none	none	sausage	sausage	dryfood	dryfood	same	sausage	sausage	same	2.53333	3.86667	s1	3.86667
4	Stag	Stag	hetti	matteo	1	door	1.67	2.17	s1	male	female	malefemale	mixed	neutered	neutered	no	none	none	sausage	sausage	dryfood	dryfood	same	sausage	sausage	same	2.88333	3.06667	s1	3.06667
5	Stag	Stag	hetti	matteo	1	door	1.67	2.17	s1	male	female	malefemale	mixed	neutered	neutered	no	none	none	sausage	sausage	dryfood	dryfood	same	sausage	sausage	same	4.1	4.36667	s1	4.36667
6	Stag	Stag	hetti	matteo	1	door	1.67	2.17	s1	male	female	malefemale	mixed	neutered	neutered	no	none	none	sausage	sausage	dryfood	dryfood	same	sausage	sausage	same	3.21667	6.63333	s1	6.63333
7	Hare	Hare	hetti	matteo	1	door	1.67	2.17	s1	male	female	malefemale	mixed	neutered	neutered	no	none	none	sausage	sausage	dryfood	dryfood	same	sausage	sausage	same	8	10.1	s1	10.1
8	Stag	Stag	hetti	matteo	1	door	1.67	2.17	s1	male	female	malefemale	mixed	neutered	neutered	no	none	none	sausage	sausage	dryfood	dryfood	same	sausage	sausage	same	2.95	4.05	s1	4.05
9	Hare	None	hetti	matteo	1	door	1.67	2.17	s1	male	female	malefemale	mixed	neutered	neutered	no	none	none	sausage	sausage	dryfood	dryfood	same	sausage	sausage	same	NA	5.11667	NA	30
10	None	Hare	hetti	matteo	1	door	1.67	2.17	s1	male	female	malefemale	mixed	neutered	neutered	no	none	none	sausage	sausage	dryfood	dryfood	same	sausage	sausage	same	4.45	NA	NA	30
11	Hare	Hare	hetti	matteo	1	door	1.67	2.17	s1	male	female	malefemale	mixed	neutered	neutered	no	none	none	sausage	sausage	dryfood	dryfood	same	sausage	sausage	same	6.38333	6.4	s2	6.4
12	Hare	Hare	hetti	matteo	1	door	1.67	2.17	s1	male	female	malefemale	mixed	neutered	neutered	no	none	none	sausage	sausage	dryfood	dryfood	same	sausage	sausage	same	4.25	4.71667	s1	4.71667
13	Hare	Hare	hetti	matteo	1	door	1.67	2.17	s1	male	female	malefemale	mixed	neutered	neutered	no	none	none	sausage	sausage	dryfood	dryfood	same	sausage	sausage	same	2.71667	4.05	s1	4.05
14	Hare	Hare	hetti	matteo	1	door	1.67	2.17	s1	male	female	malefemale	mixed	neutered	neutered	no	none	none	sausage	sausage	dryfood	dryfood	same	sausage	sausage	same	3.01667	4.45	NA	4.45
15	Hare	Hare	hetti	matteo	1	door	1.67	2.17	s1	male	female	malefemale	mixed	neutered	neutered	no	none	none	sausage	sausage	dryfood	dryfood	same	sausage	sausage	same	2.41667	3.66667	s1	3.66667
16	Hare	Stag	hetti	matteo	1	door	1.67	2.17	s1	male	female	malefemale	mixed	neutered	neutered	no	none	none	sausage	sausage	dryfood	dryfood	same	sausage	sausage	same	31.0333	4.56667	s2	31.0333
17	Hare	Hare	hetti	matteo	1	door	1.67	2.17	s1	male	female	malefemale	mixed	neutered	neutered	no	none	none	sausage	sausage	dryfood	dryfood	same	sausage	sausage	same	3.03333	4.16667	s1	4.16667
18	Hare	Hare	hetti	matteo	1	door	1.67	2.17	s1	male	female	malefemale	mixed	neutered	neutered	no	none	none	sausage	sausage	dryfood	dryfood	same	sausage	sausage	same	5.83333	5.81667	s1	5.83333
19	Hare	Hare	hetti	matteo	1	door	1.67	2.17	s1	male	female	malefemale	mixed	neutered	neutered	no	none	none	sausage	sausage	dryfood	dryfood	same	sausage	sausage	same	3.86667	4.48333	s1	4.48333
20	Hare	Hare	hetti	matteo	1	door	1.67	2.17	s1	male	female	malefemale	mixed	neutered	neutered	no	none	none	sausage	sausage	dryfood	dryfood	same	sausage	sausage	same	4.18333	4.41667	s1	4.41667
21	Hare	Hare	hetti	matteo	1	door	1.67	2.17	s1	male	female	malefemale	mixed	neutered	neutered	no	none	none	sausage	sausage	dryfood	dryfood	same	sausage	sausage	same	2.18333	3.55	s1	3.55
22	Hare	Hare	hetti	matteo	1	door	1.67	2.17	s1	male	female	malefemale	mixed	neutered	neutered	no	none	none	sausage	sausage	dryfood	dryfood	same	sausage	sausage	same	4.41667	4.43333	s1	4.43333
23	Hare	Hare	hetti	matteo	1	door	1.67	2.17	s1	male	female	malefemale	mixed	neutered	neutered	no	none	none	sausage	sausage	dryfood	dryfood	same	sausage	sausage	same	3.38333	4.05	s1	4.05
24	Hare	Hare	hetti	matteo	1	door	1.67	2.17	s1	male	female	malefemale	mixed	neutered	neutered	no	none	none	sausage	sausage	dryfood	dryfood	same	sausage	sausage	same	2.36667	3.28333	s1	3.28333
25	Hare	Hare	hetti	matteo	1	door	1.67	2.17	s1	male	female	malefemale	mixed	neutered	neutered	no	none	none	sausage	sausage	dryfood	dryfood	same	sausage	sausage	same	2.98333	3.75	s1	3.75
26	Hare	Hare	hetti	matteo	1	door	1.67	2.17	s1	male	female	malefemale	mixed	neutered	neutered	no	none	none	sausage	sausage	dryfood	dryfood	same	sausage	sausage	same	4.08333	5.18333	s1	5.18333
27	Hare	Hare	hetti	matteo	1	door	1.67	2.17	s1	male	female	malefemale	mixed	neutered	neutered	no	none	none	sausage	sausage	dryfood	dryfood	same	sausage	sausage	same	3.16667	3.68333	s1	3.68333
28	Hare	Hare	hetti	matteo	1	door	1.67	2.17	s1	male	female	malefemale	mixed	neutered	neutered	no	none	none	sausage	sausage	dryfood	dryfood	same	sausage	sausage	same	3.16667	3.96667	s1	3.96667
29	Hare	Hare	hetti	matteo	1	door	1.67	2.17	s1	male	female	malefemale	mixed	neutered	neutered	no	none	none	sausage	sausage	dryfood	dryfood	same	sausage	sausage	same	2.86667	4.23333	s1	4.23333
30	Hare	Hare	hetti	matteo	1	door	1.67	2.17	s1	male	female	malefemale	mixed	neutered	neutered	no	none	none	sausage	sausage	dryfood	dryfood	same	sausage	sausage	same	3.58333	4.7	s1	4.7
31	Hare	Hare	hetti	matteo	1	door	1.67	2.17	s1	male	female	malefemale	mixed	neutered	neutered	no	none	none	sausage	sausage	dryfood	dryfood	same	sausage	sausage	same	2.66667	4.21667	s1	4.21667
32	Hare	Hare	hetti	matteo	1	door	1.67	2.17	s1	male	female	malefemale	mixed	neutered	neutered	no	none	none	sausage	sausage	dryfood	dryfood	same	sausage	sausage	same	4.81667	4.28333	s2	4.81667
33	Hare	Hare	hetti	matteo	1	door	1.67	2.17	s1	male	female	malefemale	mixed	neutered	neutered	no	none	none	sausage	sausage	dryfood	dryfood	same	sausage	sausage	same	5.41667	5.26667	s1	5.41667
34	Hare	Hare	hetti	matteo	1	door	1.67	2.17	s1	male	female	malefemale	mixed	neutered	neutered	no	none	none	sausage	sausage	dryfood	dryfood	same	sausage	sausage	same	12.0167	11.1	s2	12.0167
35	Hare	Hare	hetti	matteo	1	door	1.67	2.17	s1	male	female	malefemale	mixed	neutered	neutered	no	none	none	sausage	sausage	dryfood	dryfood	same	sausage	sausage	same	5.26667	4.5	s2	5.26667
36	Hare	Hare	hetti	matteo	1	door	1.67	2.17	s1	male	female	malefemale	mixed	neutered	neutered	no	none	none	sausage	sausage	dryfood	dryfood	same	sausage	sausage	same	3.51667	4.26667	s1	4.26667
37	Hare	Hare	hetti	matteo	1	door	1.67	2.17	s1	male	female	malefemale	mixed	neutered	neutered	no	none	none	sausage	sausage	dryfood	dryfood	same	sausage	sausage	same	2.23333	3.91667	s1	3.91667
38	Hare	Hare	hetti	matteo	1	door	1.67	2.17	s1	male	female	malefemale	mixed	neutered	neutered	no	none	none	sausage	sausage	dryfood	dryfood	same	sausage	sausage	same	4.56667	4.81667	s1	4.81667
39	Hare	Hare	hetti	matteo	1	door	1.67	2.17	s1	male	female	malefemale	mixed	neutered	neutered	no	none	none	sausage	sausage	dryfood	dryfood	same	sausage	sausage	same	2.81667	4.13333	s1	4.13333
40	Hare	Hare	hetti	matteo	1	door	1.67	2.17	s1	male	female	malefemale	mixed	neutered	neutered	no	none	none	sausage	sausage	dryfood	dryfood	same	sausage	sausage	same	3.35	4.9	s1	4.9
1	Stag	Stag	hetti	matteo	2	back	1.67	2.17	s1	male	female	malefemale	mixed	neutered	neutered	no	none	none	sausage	sausage	dryfood	dryfood	same	sausage	sausage	same	2.2	3.03333	s1	3.03333
2	Stag	Stag	hetti	matteo	2	back	1.67	2.17	s1	male	female	malefemale	mixed	neutered	neutered	no	none	none	sausage	sausage	dryfood	dryfood	same	sausage	sausage	same	1.86667	15.8833	s1	15.8833
3	Stag	Stag	hetti	matteo	2	back	1.67	2.17	s1	male	female	malefemale	mixed	neutered	neutered	no	none	none	sausage	sausage	dryfood	dryfood	same	sausage	sausage	same	2.16667	4.21667	s1	4.21667
4	Hare	Stag	hetti	matteo	2	back	1.67	2.17	s1	male	female	malefemale	mixed	neutered	neutered	no	none	none	sausage	sausage	dryfood	dryfood	same	sausage	sausage	same	2.81667	9.5	s1	9.5
5	Stag	Stag	hetti	matteo	2	back	1.67	2.17	s1	male	female	malefemale	mixed	neutered	neutered	no	none	none	sausage	sausage	dryfood	dryfood	same	sausage	sausage	same	2.5	3.26667	s1	3.26667
6	Stag	Stag	hetti	matteo	2	back	1.67	2.17	s1	male	female	malefemale	mixed	neutered	neutered	no	none	none	sausage	sausage	dryfood	dryfood	same	sausage	sausage	same	2.1	3.81667	s1	3.81667
7	Stag	Stag	hetti	matteo	2	back	1.67	2.17	s1	male	female	malefemale	mixed	neutered	neutered	no	none	none	sausage	sausage	dryfood	dryfood	same	sausage	sausage	same	3.06667	19.3833	s1	19.3833
8	Hare	Stag	hetti	matteo	2	back	1.67	2.17	s1	male	female	malefemale	mixed	neutered	neutered	no	none	none	sausage	sausage	dryfood	dryfood	same	sausage	sausage	same	2.96667	4.23333	s1	4.23333
9	Stag	Stag	hetti	matteo	2	back	1.67	2.17	s1	male	female	malefemale	mixed	neutered	neutered	no	none	none	sausage	sausage	dryfood	dryfood	same	sausage	sausage	same	3.05	5.31667	s1	5.31667
10	Stag	Stag	hetti	matteo	2	back	1.67	2.17	s1	male	female	malefemale	mixed	neutered	neutered	no	none	none	sausage	sausage	dryfood	dryfood	same	sausage	sausage	same	3.35	27.8167	s1	27.8167
11	Stag	Stag	hetti	matteo	2	back	1.67	2.17	s1	male	female	malefemale	mixed	neutered	neutered	no	none	none	sausage	sausage	dryfood	dryfood	same	sausage	sausage	same	3.01667	23.7167	s1	23.7167
12	Stag	Stag	hetti	matteo	2	back	1.67	2.17	s1	male	female	malefemale	mixed	neutered	neutered	no	none	none	sausage	sausage	dryfood	dryfood	same	sausage	sausage	same	3.58333	4.83333	s1	4.83333
13	Stag	Stag	hetti	matteo	2	back	1.67	2.17	s1	male	female	malefemale	mixed	neutered	neutered	no	none	none	sausage	sausage	dryfood	dryfood	same	sausage	sausage	same	5.66667	7.46667	s1	7.46667
14	Stag	Stag	hetti	matteo	2	back	1.67	2.17	s1	male	female	malefemale	mixed	neutered	neutered	no	none	none	sausage	sausage	dryfood	dryfood	same	sausage	sausage	same	5.2	6.61667	s1	6.61667
15	Stag	Stag	hetti	matteo	2	back	1.67	2.17	s1	male	female	malefemale	mixed	neutered	neutered	no	none	none	sausage	sausage	dryfood	dryfood	same	sausage	sausage	same	3.01667	5.78333	s1	5.78333
16	Hare	Stag	hetti	matteo	2	back	1.67	2.17	s1	male	female	malefemale	mixed	neutered	neutered	no	none	none	sausage	sausage	dryfood	dryfood	same	sausage	sausage	same	2.73333	6.68333	s1	6.68333
17	Stag	Stag	hetti	matteo	2	back	1.67	2.17	s1	male	female	malefemale	mixed	neutered	neutered	no	none	none	sausage	sausage	dryfood	dryfood	same	sausage	sausage	same	2.4	24.6167	s1	24.6167
18	Stag	Stag	hetti	matteo	2	back	1.67	2.17	s1	male	female	malefemale	mixed	neutered	neutered	no	none	none	sausage	sausage	dryfood	dryfood	same	sausage	sausage	same	4.21667	6.33333	s1	6.33333
19	Stag	Stag	hetti	matteo	2	back	1.67	2.17	s1	male	female	malefemale	mixed	neutered	neutered	no	none	none	sausage	sausage	dryfood	dryfood	same	sausage	sausage	same	2.98333	3.98333	s1	3.98333
20	Stag	Stag	hetti	matteo	2	back	1.67	2.17	s1	male	female	malefemale	mixed	neutered	neutered	no	none	none	sausage	sausage	dryfood	dryfood	same	sausage	sausage	same	3.28333	29.95	s1	29.95
21	Stag	Stag	hetti	matteo	2	back	1.67	2.17	s1	male	female	malefemale	mixed	neutered	neutered	no	none	none	sausage	sausage	dryfood	dryfood	same	sausage	sausage	same	3.08333	4.31667	s1	4.31667
22	Stag	Stag	hetti	matteo	2	back	1.67	2.17	s1	male	female	malefemale	mixed	neutered	neutered	no	none	none	sausage	sausage	dryfood	dryfood	same	sausage	sausage	same	4.45	18.05	s1	18.05
23	Stag	Stag	hetti	matteo	2	back	1.67	2.17	s1	male	female	malefemale	mixed	neutered	neutered	no	none	none	sausage	sausage	dryfood	dryfood	same	sausage	sausage	same	3.16667	21.7	s1	21.7
24	Stag	Stag	hetti	matteo	2	back	1.67	2.17	s1	male	female	malefemale	mixed	neutered	neutered	no	none	none	sausage	sausage	dryfood	dryfood	same	sausage	sausage	same	4.5	7.3	s1	7.3
25	Stag	Stag	hetti	matteo	2	back	1.67	2.17	s1	male	female	malefemale	mixed	neutered	neutered	no	none	none	sausage	sausage	dryfood	dryfood	same	sausage	sausage	same	4.43333	23.1333	s1	23.1333
26	Stag	Stag	hetti	matteo	2	back	1.67	2.17	s1	male	female	malefemale	mixed	neutered	neutered	no	none	none	sausage	sausage	dryfood	dryfood	same	sausage	sausage	same	5.2	31.3833	s1	31.3833
27	Stag	Stag	hetti	matteo	2	back	1.67	2.17	s1	male	female	malefemale	mixed	neutered	neutered	no	none	none	sausage	sausage	dryfood	dryfood	same	sausage	sausage	same	4.18333	24.9333	s1	24.9333
28	Stag	Stag	hetti	matteo	2	back	1.67	2.17	s1	male	female	malefemale	mixed	neutered	neutered	no	none	none	sausage	sausage	dryfood	dryfood	same	sausage	sausage	same	3.76667	6.3	s1	6.3
29	Stag	Stag	hetti	matteo	2	back	1.67	2.17	s1	male	female	malefemale	mixed	neutered	neutered	no	none	none	sausage	sausage	dryfood	dryfood	same	sausage	sausage	same	3.71667	5.68333	s1	5.68333
30	Stag	Stag	hetti	matteo	2	back	1.67	2.17	s1	male	female	malefemale	mixed	neutered	neutered	no	none	none	sausage	sausage	dryfood	dryfood	same	sausage	sausage	same	3.7	6.03333	s1	6.03333
31	Stag	Stag	hetti	matteo	2	back	1.67	2.17	s1	male	female	malefemale	mixed	neutered	neutered	no	none	none	sausage	sausage	dryfood	dryfood	same	sausage	sausage	same	4.13333	26.9333	s1	26.9333
32	Hare	Hare	hetti	matteo	2	back	1.67	2.17	s1	male	female	malefemale	mixed	neutered	neutered	no	none	none	sausage	sausage	dryfood	dryfood	same	sausage	sausage	same	5.68333	7.18333	s1	7.18333
33	Hare	Hare	hetti	matteo	2	back	1.67	2.17	s1	male	female	malefemale	mixed	neutered	neutered	no	none	none	sausage	sausage	dryfood	dryfood	same	sausage	sausage	same	3.91667	4.05	s1	4.05
34	Hare	Hare	hetti	matteo	2	back	1.67	2.17	s1	male	female	malefemale	mixed	neutered	neutered	no	none	none	sausage	sausage	dryfood	dryfood	same	sausage	sausage	same	2.81667	4	s1	4
35	Hare	Hare	hetti	matteo	2	back	1.67	2.17	s1	male	female	malefemale	mixed	neutered	neutered	no	none	none	sausage	sausage	dryfood	dryfood	same	sausage	sausage	same	4.05	5.66667	s1	5.66667
36	Hare	Hare	hetti	matteo	2	back	1.67	2.17	s1	male	female	malefemale	mixed	neutered	neutered	no	none	none	sausage	sausage	dryfood	dryfood	same	sausage	sausage	same	3.45	4.63333	s1	4.63333
37	Hare	Hare	hetti	matteo	2	back	1.67	2.17	s1	male	female	malefemale	mixed	neutered	neutered	no	none	none	sausage	sausage	dryfood	dryfood	same	sausage	sausage	same	2.58333	3.65	s1	3.65
38	Hare	Hare	hetti	matteo	2	back	1.67	2.17	s1	male	female	malefemale	mixed	neutered	neutered	no	none	none	sausage	sausage	dryfood	dryfood	same	sausage	sausage	same	1.95	3.61667	s1	3.61667
39	Hare	Hare	hetti	matteo	2	back	1.67	2.17	s1	male	female	malefemale	mixed	neutered	neutered	no	none	none	sausage	sausage	dryfood	dryfood	same	sausage	sausage	same	2.51667	4.91667	s1	4.91667
40	Hare	Hare	hetti	matteo	2	back	1.67	2.17	s1	male	female	malefemale	mixed	neutered	neutered	no	none	none	sausage	sausage	dryfood	dryfood	same	sausage	sausage	same	2.68333	4.48333	s1	4.48333
1	Stag	Stag	lenny	gandalf	1	door	1.58	6.58	s1	male	male	malemale	male	neutered	neutered	no	none	none	sausage	sausage	dryfood	zucchini	same	sausage	sausage	same	2.3	6.4	s1	6.4
2	Stag	Stag	lenny	gandalf	1	door	1.58	6.58	s1	male	male	malemale	male	neutered	neutered	no	none	none	sausage	sausage	dryfood	zucchini	same	sausage	sausage	same	2.21667	4.43333	s1	4.43333
3	Hare	Hare	lenny	gandalf	1	door	1.58	6.58	s1	male	male	malemale	male	neutered	neutered	no	none	none	sausage	sausage	dryfood	zucchini	same	sausage	sausage	same	2.06667	21.8	s1	21.8
4	Stag	Stag	lenny	gandalf	1	door	1.58	6.58	s1	male	male	malemale	male	neutered	neutered	no	none	none	sausage	sausage	dryfood	zucchini	same	sausage	sausage	same	2.4	3.71667	s1	3.71667
5	Stag	Stag	lenny	gandalf	1	door	1.58	6.58	s1	male	male	malemale	male	neutered	neutered	no	none	none	sausage	sausage	dryfood	zucchini	same	sausage	sausage	same	4.15	4.16667	s1	4.16667
6	Stag	Stag	lenny	gandalf	1	door	1.58	6.58	s1	male	male	malemale	male	neutered	neutered	no	none	none	sausage	sausage	dryfood	zucchini	same	sausage	sausage	same	2.51667	4.16667	s1	4.16667
7	Stag	Stag	lenny	gandalf	1	door	1.58	6.58	s1	male	male	malemale	male	neutered	neutered	no	none	none	sausage	sausage	dryfood	zucchini	same	sausage	sausage	same	2.8	3.68333	s1	3.68333
8	Stag	Stag	lenny	gandalf	1	door	1.58	6.58	s1	male	male	malemale	male	neutered	neutered	no	none	none	sausage	sausage	dryfood	zucchini	same	sausage	sausage	same	1.86667	3	s1	3
9	Stag	Stag	lenny	gandalf	1	door	1.58	6.58	s1	male	male	malemale	male	neutered	neutered	no	none	none	sausage	sausage	dryfood	zucchini	same	sausage	sausage	same	8.31667	6.06667	s1	8.31667
10	Stag	Stag	lenny	gandalf	1	door	1.58	6.58	s1	male	male	malemale	male	neutered	neutered	no	none	none	sausage	sausage	dryfood	zucchini	same	sausage	sausage	same	2.28333	4.9	s1	4.9
11	Stag	Stag	lenny	gandalf	1	door	1.58	6.58	s1	male	male	malemale	male	neutered	neutered	no	none	none	sausage	sausage	dryfood	zucchini	same	sausage	sausage	same	2.21667	3.63333	s1	3.63333
12	Stag	Stag	lenny	gandalf	1	door	1.58	6.58	s1	male	male	malemale	male	neutered	neutered	no	none	none	sausage	sausage	dryfood	zucchini	same	sausage	sausage	same	3.05	4.15	s1	4.15
13	Stag	Stag	lenny	gandalf	1	door	1.58	6.58	s1	male	male	malemale	male	neutered	neutered	no	none	none	sausage	sausage	dryfood	zucchini	same	sausage	sausage	same	2.93333	4.18333	s1	4.18333
14	Stag	Stag	lenny	gandalf	1	door	1.58	6.58	s1	male	male	malemale	male	neutered	neutered	no	none	none	sausage	sausage	dryfood	zucchini	same	sausage	sausage	same	2.75	5.11667	s1	5.11667
15	Stag	Stag	lenny	gandalf	1	door	1.58	6.58	s1	male	male	malemale	male	neutered	neutered	no	none	none	sausage	sausage	dryfood	zucchini	same	sausage	sausage	same	4.08333	4.66667	s1	4.66667
16	Stag	Stag	lenny	gandalf	1	door	1.58	6.58	s1	male	male	malemale	male	neutered	neutered	no	none	none	sausage	sausage	dryfood	zucchini	same	sausage	sausage	same	2.43333	3.71667	s1	3.71667
17	Stag	Stag	lenny	gandalf	1	door	1.58	6.58	s1	male	male	malemale	male	neutered	neutered	no	none	none	sausage	sausage	dryfood	zucchini	same	sausage	sausage	same	1.91667	3.56667	s1	3.56667
18	Stag	Stag	lenny	gandalf	1	door	1.58	6.58	s1	male	male	malemale	male	neutered	neutered	no	none	none	sausage	sausage	dryfood	zucchini	same	sausage	sausage	same	2.53333	3.48333	s1	3.48333
19	Stag	Stag	lenny	gandalf	1	door	1.58	6.58	s1	male	male	malemale	male	neutered	neutered	no	none	none	sausage	sausage	dryfood	zucchini	same	sausage	sausage	same	2.35	4.13333	s1	4.13333
20	Stag	Stag	lenny	gandalf	1	door	1.58	6.58	s1	male	male	malemale	male	neutered	neutered	no	none	none	sausage	sausage	dryfood	zucchini	same	sausage	sausage	same	2.1	3.73333	s1	3.73333
21	Stag	Stag	lenny	gandalf	1	door	1.58	6.58	s1	male	male	malemale	male	neutered	neutered	no	none	none	sausage	sausage	dryfood	zucchini	same	sausage	sausage	same	2.71667	4.76667	s1	4.76667
22	Stag	Stag	lenny	gandalf	1	door	1.58	6.58	s1	male	male	malemale	male	neutered	neutered	no	none	none	sausage	sausage	dryfood	zucchini	same	sausage	sausage	same	2.36667	3.86667	s1	3.86667
23	Stag	Stag	lenny	gandalf	1	door	1.58	6.58	s1	male	male	malemale	male	neutered	neutered	no	none	none	sausage	sausage	dryfood	zucchini	same	sausage	sausage	same	2.41667	3.51667	s1	3.51667
24	Stag	Stag	lenny	gandalf	1	door	1.58	6.58	s1	male	male	malemale	male	neutered	neutered	no	none	none	sausage	sausage	dryfood	zucchini	same	sausage	sausage	same	2.6	4.56667	s1	4.56667
25	Stag	Stag	lenny	gandalf	1	door	1.58	6.58	s1	male	male	malemale	male	neutered	neutered	no	none	none	sausage	sausage	dryfood	zucchini	same	sausage	sausage	same	2.33333	4.35	s1	4.35
26	Stag	Stag	lenny	gandalf	1	door	1.58	6.58	s1	male	male	malemale	male	neutered	neutered	no	none	none	sausage	sausage	dryfood	zucchini	same	sausage	sausage	same	2.38333	4.2	s1	4.2
27	Stag	Stag	lenny	gandalf	1	door	1.58	6.58	s1	male	male	malemale	male	neutered	neutered	no	none	none	sausage	sausage	dryfood	zucchini	same	sausage	sausage	same	2.51667	4.26667	s1	4.26667
28	Stag	Stag	lenny	gandalf	1	door	1.58	6.58	s1	male	male	malemale	male	neutered	neutered	no	none	none	sausage	sausage	dryfood	zucchini	same	sausage	sausage	same	2.93333	4.48333	s1	4.48333
29	Stag	Stag	lenny	gandalf	1	door	1.58	6.58	s1	male	male	malemale	male	neutered	neutered	no	none	none	sausage	sausage	dryfood	zucchini	same	sausage	sausage	same	2.56667	4	s1	4
30	Stag	Stag	lenny	gandalf	1	door	1.58	6.58	s1	male	male	malemale	male	neutered	neutered	no	none	none	sausage	sausage	dryfood	zucchini	same	sausage	sausage	same	2.31667	3.96667	s1	3.96667
31	Stag	Stag	lenny	gandalf	1	door	1.58	6.58	s1	male	male	malemale	male	neutered	neutered	no	none	none	sausage	sausage	dryfood	zucchini	same	sausage	sausage	same	2.2	3.6	s1	3.6
32	Stag	Stag	lenny	gandalf	1	door	1.58	6.58	s1	male	male	malemale	male	neutered	neutered	no	none	none	sausage	sausage	dryfood	zucchini	same	sausage	sausage	same	2.18333	4.01667	s1	4.01667
33	Stag	Stag	lenny	gandalf	1	door	1.58	6.58	s1	male	male	malemale	male	neutered	neutered	no	none	none	sausage	sausage	dryfood	zucchini	same	sausage	sausage	same	2.3	3.75	s1	3.75
34	Stag	Stag	lenny	gandalf	1	door	1.58	6.58	s1	male	male	malemale	male	neutered	neutered	no	none	none	sausage	sausage	dryfood	zucchini	same	sausage	sausage	same	2.38333	4.51667	s1	4.51667
35	Stag	Stag	lenny	gandalf	1	door	1.58	6.58	s1	male	male	malemale	male	neutered	neutered	no	none	none	sausage	sausage	dryfood	zucchini	same	sausage	sausage	same	2.68333	3.8	NA	3.8
36	Stag	Stag	lenny	gandalf	1	door	1.58	6.58	s1	male	male	malemale	male	neutered	neutered	no	none	none	sausage	sausage	dryfood	zucchini	same	sausage	sausage	same	2.8	5.63333	s1	5.63333
37	Stag	Stag	lenny	gandalf	1	door	1.58	6.58	s1	male	male	malemale	male	neutered	neutered	no	none	none	sausage	sausage	dryfood	zucchini	same	sausage	sausage	same	3.05	4.05	s1	4.05
38	Stag	Stag	lenny	gandalf	1	door	1.58	6.58	s1	male	male	malemale	male	neutered	neutered	no	none	none	sausage	sausage	dryfood	zucchini	same	sausage	sausage	same	2.35	4.21667	s1	4.21667
39	Stag	Stag	lenny	gandalf	1	door	1.58	6.58	s1	male	male	malemale	male	neutered	neutered	no	none	none	sausage	sausage	dryfood	zucchini	same	sausage	sausage	same	2.41667	4.41667	s1	4.41667
40	Stag	Stag	lenny	gandalf	1	door	1.58	6.58	s1	male	male	malemale	male	neutered	neutered	no	none	none	sausage	sausage	dryfood	zucchini	same	sausage	sausage	same	2.16667	4.21667	s1	4.21667
1	Hare	Hare	lenny	gandalf	2	back	1.58	6.58	s1	male	male	malemale	male	neutered	neutered	no	none	none	sausage	sausage	dryfood	zucchini	same	sausage	sausage	same	1.63333	3.66667	s1	3.66667
2	Stag	Stag	lenny	gandalf	2	back	1.58	6.58	s1	male	male	malemale	male	neutered	neutered	no	none	none	sausage	sausage	dryfood	zucchini	same	sausage	sausage	same	3.15	6.63333	s1	6.63333
3	Hare	Stag	lenny	gandalf	2	back	1.58	6.58	s1	male	male	malemale	male	neutered	neutered	no	none	none	sausage	sausage	dryfood	zucchini	same	sausage	sausage	same	1.8	3.08333	s1	3.08333
4	Hare	Stag	lenny	gandalf	2	back	1.58	6.58	s1	male	male	malemale	male	neutered	neutered	no	none	none	sausage	sausage	dryfood	zucchini	same	sausage	sausage	same	1.75	4.5	s1	4.5
5	Hare	Stag	lenny	gandalf	2	back	1.58	6.58	s1	male	male	malemale	male	neutered	neutered	no	none	none	sausage	sausage	dryfood	zucchini	same	sausage	sausage	same	2.01667	4.05	s1	4.05
6	Hare	Stag	lenny	gandalf	2	back	1.58	6.58	s1	male	male	malemale	male	neutered	neutered	no	none	none	sausage	sausage	dryfood	zucchini	same	sausage	sausage	same	11.85	4.1	s1	11.85
7	Hare	Stag	lenny	gandalf	2	back	1.58	6.58	s1	male	male	malemale	male	neutered	neutered	no	none	none	sausage	sausage	dryfood	zucchini	same	sausage	sausage	same	2.36667	3.96667	s1	3.96667
8	Stag	Stag	lenny	gandalf	2	back	1.58	6.58	s1	male	male	malemale	male	neutered	neutered	no	none	none	sausage	sausage	dryfood	zucchini	same	sausage	sausage	same	2.93333	4.01667	s1	4.01667
9	Hare	Stag	lenny	gandalf	2	back	1.58	6.58	s1	male	male	malemale	male	neutered	neutered	no	none	none	sausage	sausage	dryfood	zucchini	same	sausage	sausage	same	2.98333	4.6	s1	4.6
10	Hare	Stag	lenny	gandalf	2	back	1.58	6.58	s1	male	male	malemale	male	neutered	neutered	no	none	none	sausage	sausage	dryfood	zucchini	same	sausage	sausage	same	3.6	4.23333	s1	4.23333
11	Hare	Stag	lenny	gandalf	2	back	1.58	6.58	s1	male	male	malemale	male	neutered	neutered	no	none	none	sausage	sausage	dryfood	zucchini	same	sausage	sausage	same	3.65	4.38333	s1	4.38333
12	Hare	Stag	lenny	gandalf	2	back	1.58	6.58	s1	male	male	malemale	male	neutered	neutered	no	none	none	sausage	sausage	dryfood	zucchini	same	sausage	sausage	same	3.95	4.65	s1	4.65
13	Stag	Stag	lenny	gandalf	2	back	1.58	6.58	s1	male	male	malemale	male	neutered	neutered	no	none	none	sausage	sausage	dryfood	zucchini	same	sausage	sausage	same	3.55	4.88333	s1	4.88333
14	Hare	Stag	lenny	gandalf	2	back	1.58	6.58	s1	male	male	malemale	male	neutered	neutered	no	none	none	sausage	sausage	dryfood	zucchini	same	sausage	sausage	same	4.58333	5.08333	s1	5.08333
15	Stag	Stag	lenny	gandalf	2	back	1.58	6.58	s1	male	male	malemale	male	neutered	neutered	no	none	none	sausage	sausage	dryfood	zucchini	same	sausage	sausage	same	2.88333	4.65	s1	4.65
16	Hare	Hare	lenny	gandalf	2	back	1.58	6.58	s1	male	male	malemale	male	neutered	neutered	no	none	none	sausage	sausage	dryfood	zucchini	same	sausage	sausage	same	3.96667	4.91667	s1	4.91667
17	Stag	Stag	lenny	gandalf	2	back	1.58	6.58	s1	male	male	malemale	male	neutered	neutered	no	none	none	sausage	sausage	dryfood	zucchini	same	sausage	sausage	same	4.11667	4.38333	s1	4.38333
18	Hare	Hare	lenny	gandalf	2	back	1.58	6.58	s1	male	male	malemale	male	neutered	neutered	no	none	none	sausage	sausage	dryfood	zucchini	same	sausage	sausage	same	2.98333	4.55	s1	4.55
19	Hare	Hare	lenny	gandalf	2	back	1.58	6.58	s1	male	male	malemale	male	neutered	neutered	no	none	none	sausage	sausage	dryfood	zucchini	same	sausage	sausage	same	4.03333	4.58333	s1	4.58333
20	Hare	Hare	lenny	gandalf	2	back	1.58	6.58	s1	male	male	malemale	male	neutered	neutered	no	none	none	sausage	sausage	dryfood	zucchini	same	sausage	sausage	same	4.2	4.66667	s1	4.66667
21	Hare	Stag	lenny	gandalf	2	back	1.58	6.58	s1	male	male	malemale	male	neutered	neutered	no	none	none	sausage	sausage	dryfood	zucchini	same	sausage	sausage	same	3.11667	7.28333	s1	7.28333
22	Stag	Stag	lenny	gandalf	2	back	1.58	6.58	s1	male	male	malemale	male	neutered	neutered	no	none	none	sausage	sausage	dryfood	zucchini	same	sausage	sausage	same	3.15	4.11667	s1	4.11667
23	Hare	Stag	lenny	gandalf	2	back	1.58	6.58	s1	male	male	malemale	male	neutered	neutered	no	none	none	sausage	sausage	dryfood	zucchini	same	sausage	sausage	same	14.6167	4.63333	s1	14.6167
24	Hare	Hare	lenny	gandalf	2	back	1.58	6.58	s1	male	male	malemale	male	neutered	neutered	no	none	none	sausage	sausage	dryfood	zucchini	same	sausage	sausage	same	13.9833	5.85	s2	13.9833
25	Hare	Hare	lenny	gandalf	2	back	1.58	6.58	s1	male	male	malemale	male	neutered	neutered	no	none	none	sausage	sausage	dryfood	zucchini	same	sausage	sausage	same	5.38333	5.35	s2	5.38333
26	Hare	None	lenny	gandalf	2	back	1.58	6.58	s1	male	male	malemale	male	neutered	neutered	no	none	none	sausage	sausage	dryfood	zucchini	same	sausage	sausage	same	NA	5.7	NA	30
27	Hare	Stag	lenny	gandalf	2	back	1.58	6.58	s1	male	male	malemale	male	neutered	neutered	no	none	none	sausage	sausage	dryfood	zucchini	same	sausage	sausage	same	5.8	5.43333	s1	5.8
28	Hare	None	lenny	gandalf	2	back	1.58	6.58	s1	male	male	malemale	male	neutered	neutered	no	none	none	sausage	sausage	dryfood	zucchini	same	sausage	sausage	same	NA	5.21667	NA	30
29	Hare	Stag	lenny	gandalf	2	back	1.58	6.58	s1	male	male	malemale	male	neutered	neutered	no	none	none	sausage	sausage	dryfood	zucchini	same	sausage	sausage	same	6.15	5.45	s2	6.15
30	Hare	Stag	lenny	gandalf	2	back	1.58	6.58	s1	male	male	malemale	male	neutered	neutered	no	none	none	sausage	sausage	dryfood	zucchini	same	sausage	sausage	same	3.63333	5.06667	s1	5.06667
31	Stag	Stag	lenny	gandalf	2	back	1.58	6.58	s1	male	male	malemale	male	neutered	neutered	no	none	none	sausage	sausage	dryfood	zucchini	same	sausage	sausage	same	4.51667	7.25	s1	7.25
32	Hare	None	lenny	gandalf	2	back	1.58	6.58	s1	male	male	malemale	male	neutered	neutered	no	none	none	sausage	sausage	dryfood	zucchini	same	sausage	sausage	same	NA	8.06667	NA	30
33	Stag	Stag	lenny	gandalf	2	back	1.58	6.58	s1	male	male	malemale	male	neutered	neutered	no	none	none	sausage	sausage	dryfood	zucchini	same	sausage	sausage	same	3.18333	4.2	s1	4.2
34	Hare	Stag	lenny	gandalf	2	back	1.58	6.58	s1	male	male	malemale	male	neutered	neutered	no	none	none	sausage	sausage	dryfood	zucchini	same	sausage	sausage	same	3.73333	5.58333	s1	5.58333
35	Stag	Stag	lenny	gandalf	2	back	1.58	6.58	s1	male	male	malemale	male	neutered	neutered	no	none	none	sausage	sausage	dryfood	zucchini	same	sausage	sausage	same	3.03333	4.33333	s1	4.33333
36	Hare	Hare	lenny	gandalf	2	back	1.58	6.58	s1	male	male	malemale	male	neutered	neutered	no	none	none	sausage	sausage	dryfood	zucchini	same	sausage	sausage	same	2.91667	3.83333	s1	3.83333
37	Hare	Hare	lenny	gandalf	2	back	1.58	6.58	s1	male	male	malemale	male	neutered	neutered	no	none	none	sausage	sausage	dryfood	zucchini	same	sausage	sausage	same	4.15	4.95	s1	4.95
38	Stag	Stag	lenny	gandalf	2	back	1.58	6.58	s1	male	male	malemale	male	neutered	neutered	no	none	none	sausage	sausage	dryfood	zucchini	same	sausage	sausage	same	3.41667	4.58333	s1	4.58333
39	Hare	Stag	lenny	gandalf	2	back	1.58	6.58	s1	male	male	malemale	male	neutered	neutered	no	none	none	sausage	sausage	dryfood	zucchini	same	sausage	sausage	same	2.58333	4.6	s1	4.6
40	Hare	Hare	lenny	gandalf	2	back	1.58	6.58	s1	male	male	malemale	male	neutered	neutered	no	none	none	sausage	sausage	dryfood	zucchini	same	sausage	sausage	same	11.2333	3.88333	s1	11.2333
1	Hare	Stag	alou	crash	1	back	2.92	4.92	s1	male	female	malefemale	mixed	intact	neutered	no	none	none	cheese	sausage	zucchini	lettuce	different	cheese2	sausage	different	1.9	4.45	s1	4.45
2	Hare	Stag	alou	crash	1	back	2.92	4.92	s1	male	female	malefemale	mixed	intact	neutered	no	none	none	cheese	sausage	zucchini	lettuce	different	cheese2	sausage	different	1.83333	4.4	s1	4.4
3	Hare	Stag	alou	crash	1	back	2.92	4.92	s1	male	female	malefemale	mixed	intact	neutered	no	none	none	cheese	sausage	zucchini	lettuce	different	cheese2	sausage	different	1.96667	3.83333	s1	3.83333
4	Stag	Stag	alou	crash	1	back	2.92	4.92	s1	male	female	malefemale	mixed	intact	neutered	no	none	none	cheese	sausage	zucchini	lettuce	different	cheese2	sausage	different	4.86667	5.03333	s2	5.03333
5	Stag	Stag	alou	crash	1	back	2.92	4.92	s1	male	female	malefemale	mixed	intact	neutered	no	none	none	cheese	sausage	zucchini	lettuce	different	cheese2	sausage	different	1.6	2.65	s1	2.65
6	Stag	Stag	alou	crash	1	back	2.92	4.92	s1	male	female	malefemale	mixed	intact	neutered	no	none	none	cheese	sausage	zucchini	lettuce	different	cheese2	sausage	different	1.93333	3.16667	s1	3.16667
7	Stag	Stag	alou	crash	1	back	2.92	4.92	s1	male	female	malefemale	mixed	intact	neutered	no	none	none	cheese	sausage	zucchini	lettuce	different	cheese2	sausage	different	1.85	2.83333	s1	2.83333
8	Stag	Stag	alou	crash	1	back	2.92	4.92	s1	male	female	malefemale	mixed	intact	neutered	no	none	none	cheese	sausage	zucchini	lettuce	different	cheese2	sausage	different	1.71667	2.73333	s1	2.73333
9	Stag	Stag	alou	crash	1	back	2.92	4.92	s1	male	female	malefemale	mixed	intact	neutered	no	none	none	cheese	sausage	zucchini	lettuce	different	cheese2	sausage	different	2.13333	2.86667	s1	2.86667
10	Stag	Stag	alou	crash	1	back	2.92	4.92	s1	male	female	malefemale	mixed	intact	neutered	no	none	none	cheese	sausage	zucchini	lettuce	different	cheese2	sausage	different	1.76667	2.35	s1	2.35
11	Stag	Stag	alou	crash	1	back	2.92	4.92	s1	male	female	malefemale	mixed	intact	neutered	no	none	none	cheese	sausage	zucchini	lettuce	different	cheese2	sausage	different	1.78333	2.9	s1	2.9
12	Stag	Stag	alou	crash	1	back	2.92	4.92	s1	male	female	malefemale	mixed	intact	neutered	no	none	none	cheese	sausage	zucchini	lettuce	different	cheese2	sausage	different	1.5	2.83333	s1	2.83333
13	Stag	Stag	alou	crash	1	back	2.92	4.92	s1	male	female	malefemale	mixed	intact	neutered	no	none	none	cheese	sausage	zucchini	lettuce	different	cheese2	sausage	different	1.58333	2.35	s1	2.35
14	Stag	Stag	alou	crash	1	back	2.92	4.92	s1	male	female	malefemale	mixed	intact	neutered	no	none	none	cheese	sausage	zucchini	lettuce	different	cheese2	sausage	different	1.7	2.1	s1	2.1
15	Stag	Stag	alou	crash	1	back	2.92	4.92	s1	male	female	malefemale	mixed	intact	neutered	no	none	none	cheese	sausage	zucchini	lettuce	different	cheese2	sausage	different	1.58333	2.41667	s1	2.41667
16	Stag	Stag	alou	crash	1	back	2.92	4.92	s1	male	female	malefemale	mixed	intact	neutered	no	none	none	cheese	sausage	zucchini	lettuce	different	cheese2	sausage	different	1.5	2.01667	s1	2.01667
17	Stag	Stag	alou	crash	1	back	2.92	4.92	s1	male	female	malefemale	mixed	intact	neutered	no	none	none	cheese	sausage	zucchini	lettuce	different	cheese2	sausage	different	1.78333	2.21667	s1	2.21667
18	Stag	Stag	alou	crash	1	back	2.92	4.92	s1	male	female	malefemale	mixed	intact	neutered	no	none	none	cheese	sausage	zucchini	lettuce	different	cheese2	sausage	different	1.61667	2.55	s1	2.55
19	Stag	Stag	alou	crash	1	back	2.92	4.92	s1	male	female	malefemale	mixed	intact	neutered	no	none	none	cheese	sausage	zucchini	lettuce	different	cheese2	sausage	different	1.66667	2.21667	s1	2.21667
20	Stag	Stag	alou	crash	1	back	2.92	4.92	s1	male	female	malefemale	mixed	intact	neutered	no	none	none	cheese	sausage	zucchini	lettuce	different	cheese2	sausage	different	2.03333	2.61667	s1	2.61667
21	Stag	Stag	alou	crash	1	back	2.92	4.92	s1	male	female	malefemale	mixed	intact	neutered	no	none	none	cheese	sausage	zucchini	lettuce	different	cheese2	sausage	different	1.65	2.13333	s1	2.13333
22	Stag	Stag	alou	crash	1	back	2.92	4.92	s1	male	female	malefemale	mixed	intact	neutered	no	none	none	cheese	sausage	zucchini	lettuce	different	cheese2	sausage	different	1.7	2.78333	s1	2.78333
23	Stag	Stag	alou	crash	1	back	2.92	4.92	s1	male	female	malefemale	mixed	intact	neutered	no	none	none	cheese	sausage	zucchini	lettuce	different	cheese2	sausage	different	3.35	4.6	s1	4.6
24	Stag	Stag	alou	crash	1	back	2.92	4.92	s1	male	female	malefemale	mixed	intact	neutered	no	none	none	cheese	sausage	zucchini	lettuce	different	cheese2	sausage	different	1.76667	2.41667	s1	2.41667
25	Stag	Stag	alou	crash	1	back	2.92	4.92	s1	male	female	malefemale	mixed	intact	neutered	no	none	none	cheese	sausage	zucchini	lettuce	different	cheese2	sausage	different	1.7	2.35	s1	2.35
26	Stag	Stag	alou	crash	1	back	2.92	4.92	s1	male	female	malefemale	mixed	intact	neutered	no	none	none	cheese	sausage	zucchini	lettuce	different	cheese2	sausage	different	1.76667	2.53333	s1	2.53333
27	Stag	Stag	alou	crash	1	back	2.92	4.92	s1	male	female	malefemale	mixed	intact	neutered	no	none	none	cheese	sausage	zucchini	lettuce	different	cheese2	sausage	different	1.73333	2.38333	s1	2.38333
28	Stag	Stag	alou	crash	1	back	2.92	4.92	s1	male	female	malefemale	mixed	intact	neutered	no	none	none	cheese	sausage	zucchini	lettuce	different	cheese2	sausage	different	1.6	2.05	s1	2.05
29	Stag	Stag	alou	crash	1	back	2.92	4.92	s1	male	female	malefemale	mixed	intact	neutered	no	none	none	cheese	sausage	zucchini	lettuce	different	cheese2	sausage	different	2.61667	2.95	s1	2.95
30	Stag	Stag	alou	crash	1	back	2.92	4.92	s1	male	female	malefemale	mixed	intact	neutered	no	none	none	cheese	sausage	zucchini	lettuce	different	cheese2	sausage	different	1.55	2.01667	s1	2.01667
31	Stag	Stag	alou	crash	1	back	2.92	4.92	s1	male	female	malefemale	mixed	intact	neutered	no	none	none	cheese	sausage	zucchini	lettuce	different	cheese2	sausage	different	2	2.15	s1	2.15
32	Stag	Stag	alou	crash	1	back	2.92	4.92	s1	male	female	malefemale	mixed	intact	neutered	no	none	none	cheese	sausage	zucchini	lettuce	different	cheese2	sausage	different	1.43333	2.45	s1	2.45
33	Stag	Stag	alou	crash	1	back	2.92	4.92	s1	male	female	malefemale	mixed	intact	neutered	no	none	none	cheese	sausage	zucchini	lettuce	different	cheese2	sausage	different	1.66667	2.3	s1	2.3
34	Stag	Stag	alou	crash	1	back	2.92	4.92	s1	male	female	malefemale	mixed	intact	neutered	no	none	none	cheese	sausage	zucchini	lettuce	different	cheese2	sausage	different	1.66667	2.05	s1	2.05
35	Stag	Stag	alou	crash	1	back	2.92	4.92	s1	male	female	malefemale	mixed	intact	neutered	no	none	none	cheese	sausage	zucchini	lettuce	different	cheese2	sausage	different	1.33333	1.98333	s1	1.98333
36	Stag	Stag	alou	crash	1	back	2.92	4.92	s1	male	female	malefemale	mixed	intact	neutered	no	none	none	cheese	sausage	zucchini	lettuce	different	cheese2	sausage	different	1.9	2.15	s1	2.15
37	Stag	Stag	alou	crash	1	back	2.92	4.92	s1	male	female	malefemale	mixed	intact	neutered	no	none	none	cheese	sausage	zucchini	lettuce	different	cheese2	sausage	different	1.6	2.36667	s1	2.36667
38	Stag	Stag	alou	crash	1	back	2.92	4.92	s1	male	female	malefemale	mixed	intact	neutered	no	none	none	cheese	sausage	zucchini	lettuce	different	cheese2	sausage	different	1.7	2.46667	s1	2.46667
39	Stag	Stag	alou	crash	1	back	2.92	4.92	s1	male	female	malefemale	mixed	intact	neutered	no	none	none	cheese	sausage	zucchini	lettuce	different	cheese2	sausage	different	1.81667	2.7	s1	2.7
40	Stag	Stag	alou	crash	1	back	2.92	4.92	s1	male	female	malefemale	mixed	intact	neutered	no	none	none	cheese	sausage	zucchini	lettuce	different	cheese2	sausage	different	1.48333	2.1	s1	2.1
1	Hare	Hare	alou	crash	2	door	2.92	4.92	s1	male	female	malefemale	mixed	intact	neutered	no	none	none	cheese	sausage	zucchini	lettuce	different	cheese2	sausage	different	1.56667	1.63333	s1	1.63333
2	Hare	Hare	alou	crash	2	door	2.92	4.92	s1	male	female	malefemale	mixed	intact	neutered	no	none	none	cheese	sausage	zucchini	lettuce	different	cheese2	sausage	different	3.86667	3.95	s1	3.95
3	Hare	Stag	alou	crash	2	door	2.92	4.92	s1	male	female	malefemale	mixed	intact	neutered	no	none	none	cheese	sausage	zucchini	lettuce	different	cheese2	sausage	different	7.55	7.56667	s1	7.56667
4	Stag	Stag	alou	crash	2	door	2.92	4.92	s1	male	female	malefemale	mixed	intact	neutered	no	none	none	cheese	sausage	zucchini	lettuce	different	cheese2	sausage	different	2.23333	2.73333	s1	2.73333
5	Stag	Stag	alou	crash	2	door	2.92	4.92	s1	male	female	malefemale	mixed	intact	neutered	no	none	none	cheese	sausage	zucchini	lettuce	different	cheese2	sausage	different	2.23333	2.4	s1	2.4
6	Stag	Stag	alou	crash	2	door	2.92	4.92	s1	male	female	malefemale	mixed	intact	neutered	no	none	none	cheese	sausage	zucchini	lettuce	different	cheese2	sausage	different	2.03333	2.78333	s1	2.78333
7	Stag	Stag	alou	crash	2	door	2.92	4.92	s1	male	female	malefemale	mixed	intact	neutered	no	none	none	cheese	sausage	zucchini	lettuce	different	cheese2	sausage	different	1.7	2.76667	s1	2.76667
8	Stag	Stag	alou	crash	2	door	2.92	4.92	s1	male	female	malefemale	mixed	intact	neutered	no	none	none	cheese	sausage	zucchini	lettuce	different	cheese2	sausage	different	1.91667	2	s1	2
9	Stag	Stag	alou	crash	2	door	2.92	4.92	s1	male	female	malefemale	mixed	intact	neutered	no	none	none	cheese	sausage	zucchini	lettuce	different	cheese2	sausage	different	1.76667	2.35	s1	2.35
10	Stag	Stag	alou	crash	2	door	2.92	4.92	s1	male	female	malefemale	mixed	intact	neutered	no	none	none	cheese	sausage	zucchini	lettuce	different	cheese2	sausage	different	1.9	2.31667	s1	2.31667
11	Stag	Stag	alou	crash	2	door	2.92	4.92	s1	male	female	malefemale	mixed	intact	neutered	no	none	none	cheese	sausage	zucchini	lettuce	different	cheese2	sausage	different	1.9	2.75	s1	2.75
12	Stag	Stag	alou	crash	2	door	2.92	4.92	s1	male	female	malefemale	mixed	intact	neutered	no	none	none	cheese	sausage	zucchini	lettuce	different	cheese2	sausage	different	1.88333	2.08333	s1	2.08333
13	Stag	Stag	alou	crash	2	door	2.92	4.92	s1	male	female	malefemale	mixed	intact	neutered	no	none	none	cheese	sausage	zucchini	lettuce	different	cheese2	sausage	different	1.9	2.45	s1	2.45
14	Stag	Stag	alou	crash	2	door	2.92	4.92	s1	male	female	malefemale	mixed	intact	neutered	no	none	none	cheese	sausage	zucchini	lettuce	different	cheese2	sausage	different	1.71667	2.08333	s1	2.08333
15	Stag	Stag	alou	crash	2	door	2.92	4.92	s1	male	female	malefemale	mixed	intact	neutered	no	none	none	cheese	sausage	zucchini	lettuce	different	cheese2	sausage	different	1.85	2.08333	s1	2.08333
16	Stag	Stag	alou	crash	2	door	2.92	4.92	s1	male	female	malefemale	mixed	intact	neutered	no	none	none	cheese	sausage	zucchini	lettuce	different	cheese2	sausage	different	1.71667	3.2	s1	3.2
17	Stag	Stag	alou	crash	2	door	2.92	4.92	s1	male	female	malefemale	mixed	intact	neutered	no	none	none	cheese	sausage	zucchini	lettuce	different	cheese2	sausage	different	1.83333	2.28333	s1	2.28333
18	Stag	Stag	alou	crash	2	door	2.92	4.92	s1	male	female	malefemale	mixed	intact	neutered	no	none	none	cheese	sausage	zucchini	lettuce	different	cheese2	sausage	different	2.38333	3.08333	s1	3.08333
19	Stag	Stag	alou	crash	2	door	2.92	4.92	s1	male	female	malefemale	mixed	intact	neutered	no	none	none	cheese	sausage	zucchini	lettuce	different	cheese2	sausage	different	1.9	2.68333	s1	2.68333
20	Stag	Stag	alou	crash	2	door	2.92	4.92	s1	male	female	malefemale	mixed	intact	neutered	no	none	none	cheese	sausage	zucchini	lettuce	different	cheese2	sausage	different	1.81667	2.58333	s1	2.58333
21	Stag	Stag	alou	crash	2	door	2.92	4.92	s1	male	female	malefemale	mixed	intact	neutered	no	none	none	cheese	sausage	zucchini	lettuce	different	cheese2	sausage	different	2.08333	2.6	s1	2.6
22	Stag	Stag	alou	crash	2	door	2.92	4.92	s1	male	female	malefemale	mixed	intact	neutered	no	none	none	cheese	sausage	zucchini	lettuce	different	cheese2	sausage	different	2.16667	3.01667	s1	3.01667
23	Stag	Stag	alou	crash	2	door	2.92	4.92	s1	male	female	malefemale	mixed	intact	neutered	no	none	none	cheese	sausage	zucchini	lettuce	different	cheese2	sausage	different	2.06667	2.43333	s1	2.43333
24	Stag	Stag	alou	crash	2	door	2.92	4.92	s1	male	female	malefemale	mixed	intact	neutered	no	none	none	cheese	sausage	zucchini	lettuce	different	cheese2	sausage	different	2.71667	2.58333	s2	2.71667
25	Stag	Stag	alou	crash	2	door	2.92	4.92	s1	male	female	malefemale	mixed	intact	neutered	no	none	none	cheese	sausage	zucchini	lettuce	different	cheese2	sausage	different	1.98333	2.46667	s1	2.46667
26	Stag	Stag	alou	crash	2	door	2.92	4.92	s1	male	female	malefemale	mixed	intact	neutered	no	none	none	cheese	sausage	zucchini	lettuce	different	cheese2	sausage	different	2.03333	2.36667	s1	2.36667
27	Stag	Stag	alou	crash	2	door	2.92	4.92	s1	male	female	malefemale	mixed	intact	neutered	no	none	none	cheese	sausage	zucchini	lettuce	different	cheese2	sausage	different	1.53333	2.2	s1	2.2
28	Stag	Stag	alou	crash	2	door	2.92	4.92	s1	male	female	malefemale	mixed	intact	neutered	no	none	none	cheese	sausage	zucchini	lettuce	different	cheese2	sausage	different	2.26667	2.85	s1	2.85
29	Stag	Stag	alou	crash	2	door	2.92	4.92	s1	male	female	malefemale	mixed	intact	neutered	no	none	none	cheese	sausage	zucchini	lettuce	different	cheese2	sausage	different	1.9	2.4	s1	2.4
30	Stag	Stag	alou	crash	2	door	2.92	4.92	s1	male	female	malefemale	mixed	intact	neutered	no	none	none	cheese	sausage	zucchini	lettuce	different	cheese2	sausage	different	2.25	2.93333	s1	2.93333
31	Stag	Stag	alou	crash	2	door	2.92	4.92	s1	male	female	malefemale	mixed	intact	neutered	no	none	none	cheese	sausage	zucchini	lettuce	different	cheese2	sausage	different	2.15	2.53333	s1	2.53333
32	Stag	Stag	alou	crash	2	door	2.92	4.92	s1	male	female	malefemale	mixed	intact	neutered	no	none	none	cheese	sausage	zucchini	lettuce	different	cheese2	sausage	different	2.31667	2.55	s1	2.55
33	Stag	Stag	alou	crash	2	door	2.92	4.92	s1	male	female	malefemale	mixed	intact	neutered	no	none	none	cheese	sausage	zucchini	lettuce	different	cheese2	sausage	different	1.86667	2.36667	s1	2.36667
34	Stag	Stag	alou	crash	2	door	2.92	4.92	s1	male	female	malefemale	mixed	intact	neutered	no	none	none	cheese	sausage	zucchini	lettuce	different	cheese2	sausage	different	2.41667	2.43333	s1	2.43333
34	Stag	Stag	alou	crash	2	door	2.92	4.92	s1	male	female	malefemale	mixed	intact	neutered	no	none	none	cheese	sausage	zucchini	lettuce	different	cheese2	sausage	different	3.28333	3.06667	s2	3.28333
36	Stag	Stag	alou	crash	2	door	2.92	4.92	s1	male	female	malefemale	mixed	intact	neutered	no	none	none	cheese	sausage	zucchini	lettuce	different	cheese2	sausage	different	1.81667	2.28333	s1	2.28333
37	Stag	Stag	alou	crash	2	door	2.92	4.92	s1	male	female	malefemale	mixed	intact	neutered	no	none	none	cheese	sausage	zucchini	lettuce	different	cheese2	sausage	different	1.91667	2.36667	s1	2.36667
38	Stag	Stag	alou	crash	2	door	2.92	4.92	s1	male	female	malefemale	mixed	intact	neutered	no	none	none	cheese	sausage	zucchini	lettuce	different	cheese2	sausage	different	1.9	2.41667	s1	2.41667
39	Stag	Stag	alou	crash	2	door	2.92	4.92	s1	male	female	malefemale	mixed	intact	neutered	no	none	none	cheese	sausage	zucchini	lettuce	different	cheese2	sausage	different	2.08333	2.66667	s1	2.66667
40	Stag	Stag	alou	crash	2	door	2.92	4.92	s1	male	female	malefemale	mixed	intact	neutered	no	none	none	cheese	sausage	zucchini	lettuce	different	cheese2	sausage	different	2.16667	2.66667	s1	2.66667
1	Stag	Stag	eowyn	leia	1	door	9.5	3.5	s1	female	female	femalefemale	female	neutered	neutered	no	none	none	sausage	sausage	dryfood	dryfood	same	sausage2	sausage	different	7.83333	10.1	s1	10.1
2	Stag	Stag	eowyn	leia	1	door	9.5	3.5	s1	female	female	femalefemale	female	neutered	neutered	no	none	none	sausage	sausage	dryfood	dryfood	same	sausage2	sausage	different	28.5667	6.75	s1	28.5667
3	Stag	Stag	eowyn	leia	1	door	9.5	3.5	s1	female	female	femalefemale	female	neutered	neutered	no	none	none	sausage	sausage	dryfood	dryfood	same	sausage2	sausage	different	3.21667	5.16667	s1	5.16667
4	Stag	Stag	eowyn	leia	1	door	9.5	3.5	s1	female	female	femalefemale	female	neutered	neutered	no	none	none	sausage	sausage	dryfood	dryfood	same	sausage2	sausage	different	3.2	5.13333	s1	5.13333
5	Stag	Stag	eowyn	leia	1	door	9.5	3.5	s1	female	female	femalefemale	female	neutered	neutered	no	none	none	sausage	sausage	dryfood	dryfood	same	sausage2	sausage	different	3.06667	5.06667	s1	5.06667
6	Stag	Stag	eowyn	leia	1	door	9.5	3.5	s1	female	female	femalefemale	female	neutered	neutered	no	none	none	sausage	sausage	dryfood	dryfood	same	sausage2	sausage	different	3.98333	4.7	s1	4.7
7	Stag	Stag	eowyn	leia	1	door	9.5	3.5	s1	female	female	femalefemale	female	neutered	neutered	no	none	none	sausage	sausage	dryfood	dryfood	same	sausage2	sausage	different	3.5	4.76667	s1	4.76667
8	Stag	Stag	eowyn	leia	1	door	9.5	3.5	s1	female	female	femalefemale	female	neutered	neutered	no	none	none	sausage	sausage	dryfood	dryfood	same	sausage2	sausage	different	2.93333	4.03333	s1	4.03333
9	Stag	Stag	eowyn	leia	1	door	9.5	3.5	s1	female	female	femalefemale	female	neutered	neutered	no	none	none	sausage	sausage	dryfood	dryfood	same	sausage2	sausage	different	2.35	3.9	s1	3.9
10	Stag	Stag	eowyn	leia	1	door	9.5	3.5	s1	female	female	femalefemale	female	neutered	neutered	no	none	none	sausage	sausage	dryfood	dryfood	same	sausage2	sausage	different	3.05	4.23333	s1	4.23333
11	Stag	Stag	eowyn	leia	1	door	9.5	3.5	s1	female	female	femalefemale	female	neutered	neutered	no	none	none	sausage	sausage	dryfood	dryfood	same	sausage2	sausage	different	2.91667	4.03333	s1	4.03333
12	Stag	Stag	eowyn	leia	1	door	9.5	3.5	s1	female	female	femalefemale	female	neutered	neutered	no	none	none	sausage	sausage	dryfood	dryfood	same	sausage2	sausage	different	2.66667	3.71667	s1	3.71667
13	Stag	Stag	eowyn	leia	1	door	9.5	3.5	s1	female	female	femalefemale	female	neutered	neutered	no	none	none	sausage	sausage	dryfood	dryfood	same	sausage2	sausage	different	3.11667	3.93333	s1	3.93333
14	Stag	Stag	eowyn	leia	1	door	9.5	3.5	s1	female	female	femalefemale	female	neutered	neutered	no	none	none	sausage	sausage	dryfood	dryfood	same	sausage2	sausage	different	3.9	4.08333	s1	4.08333
15	Stag	Stag	eowyn	leia	1	door	9.5	3.5	s1	female	female	femalefemale	female	neutered	neutered	no	none	none	sausage	sausage	dryfood	dryfood	same	sausage2	sausage	different	6.38333	4.76667	s1	6.38333
16	Stag	Stag	eowyn	leia	1	door	9.5	3.5	s1	female	female	femalefemale	female	neutered	neutered	no	none	none	sausage	sausage	dryfood	dryfood	same	sausage2	sausage	different	3.31667	3.8	s1	3.8
17	Stag	Stag	eowyn	leia	1	door	9.5	3.5	s1	female	female	femalefemale	female	neutered	neutered	no	none	none	sausage	sausage	dryfood	dryfood	same	sausage2	sausage	different	6.66667	5.18333	s1	6.66667
18	Stag	Stag	eowyn	leia	1	door	9.5	3.5	s1	female	female	femalefemale	female	neutered	neutered	no	none	none	sausage	sausage	dryfood	dryfood	same	sausage2	sausage	different	4.15	4.43333	s1	4.43333
19	Stag	Stag	eowyn	leia	1	door	9.5	3.5	s1	female	female	femalefemale	female	neutered	neutered	no	none	none	sausage	sausage	dryfood	dryfood	same	sausage2	sausage	different	4.65	6.15	s1	6.15
20	Stag	Stag	eowyn	leia	1	door	9.5	3.5	s1	female	female	femalefemale	female	neutered	neutered	no	none	none	sausage	sausage	dryfood	dryfood	same	sausage2	sausage	different	2.55	4.1	s1	4.1
21	Stag	Stag	eowyn	leia	1	door	9.5	3.5	s1	female	female	femalefemale	female	neutered	neutered	no	none	none	sausage	sausage	dryfood	dryfood	same	sausage2	sausage	different	3.26667	4.51667	s1	4.51667
22	Stag	Stag	eowyn	leia	1	door	9.5	3.5	s1	female	female	femalefemale	female	neutered	neutered	no	none	none	sausage	sausage	dryfood	dryfood	same	sausage2	sausage	different	4.33333	4.55	s1	4.55
23	Stag	Stag	eowyn	leia	1	door	9.5	3.5	s1	female	female	femalefemale	female	neutered	neutered	no	none	none	sausage	sausage	dryfood	dryfood	same	sausage2	sausage	different	16.65	5.91667	s2	16.65
24	Stag	Stag	eowyn	leia	1	door	9.5	3.5	s1	female	female	femalefemale	female	neutered	neutered	no	none	none	sausage	sausage	dryfood	dryfood	same	sausage2	sausage	different	5.03333	5.23333	s1	5.23333
25	Stag	Stag	eowyn	leia	1	door	9.5	3.5	s1	female	female	femalefemale	female	neutered	neutered	no	none	none	sausage	sausage	dryfood	dryfood	same	sausage2	sausage	different	3.11667	4.56667	s1	4.56667
26	Stag	Stag	eowyn	leia	1	door	9.5	3.5	s1	female	female	femalefemale	female	neutered	neutered	no	none	none	sausage	sausage	dryfood	dryfood	same	sausage2	sausage	different	3.65	3.86667	s1	3.86667
27	Stag	Stag	eowyn	leia	1	door	9.5	3.5	s1	female	female	femalefemale	female	neutered	neutered	no	none	none	sausage	sausage	dryfood	dryfood	same	sausage2	sausage	different	4.01667	4.25	s1	4.25
28	Stag	Stag	eowyn	leia	1	door	9.5	3.5	s1	female	female	femalefemale	female	neutered	neutered	no	none	none	sausage	sausage	dryfood	dryfood	same	sausage2	sausage	different	3.83333	3.9	s1	3.9
29	Stag	Stag	eowyn	leia	1	door	9.5	3.5	s1	female	female	femalefemale	female	neutered	neutered	no	none	none	sausage	sausage	dryfood	dryfood	same	sausage2	sausage	different	4.25	4.6	s1	4.6
30	Stag	Stag	eowyn	leia	1	door	9.5	3.5	s1	female	female	femalefemale	female	neutered	neutered	no	none	none	sausage	sausage	dryfood	dryfood	same	sausage2	sausage	different	3.31667	4.36667	s1	4.36667
31	Stag	Stag	eowyn	leia	1	door	9.5	3.5	s1	female	female	femalefemale	female	neutered	neutered	no	none	none	sausage	sausage	dryfood	dryfood	same	sausage2	sausage	different	3.81667	3.85	s1	3.85
32	Stag	Stag	eowyn	leia	1	door	9.5	3.5	s1	female	female	femalefemale	female	neutered	neutered	no	none	none	sausage	sausage	dryfood	dryfood	same	sausage2	sausage	different	2.85	3.93333	s1	3.93333
33	Stag	Stag	eowyn	leia	1	door	9.5	3.5	s1	female	female	femalefemale	female	neutered	neutered	no	none	none	sausage	sausage	dryfood	dryfood	same	sausage2	sausage	different	2.95	3.78333	s1	3.78333
34	Stag	Stag	eowyn	leia	1	door	9.5	3.5	s1	female	female	femalefemale	female	neutered	neutered	no	none	none	sausage	sausage	dryfood	dryfood	same	sausage2	sausage	different	3.65	4.08333	s1	4.08333
35	Stag	Stag	eowyn	leia	1	door	9.5	3.5	s1	female	female	femalefemale	female	neutered	neutered	no	none	none	sausage	sausage	dryfood	dryfood	same	sausage2	sausage	different	3.76667	4.31667	s1	4.31667
36	Stag	Stag	eowyn	leia	1	door	9.5	3.5	s1	female	female	femalefemale	female	neutered	neutered	no	none	none	sausage	sausage	dryfood	dryfood	same	sausage2	sausage	different	3.55	4.53333	s1	4.53333
37	Stag	Stag	eowyn	leia	1	door	9.5	3.5	s1	female	female	femalefemale	female	neutered	neutered	no	none	none	sausage	sausage	dryfood	dryfood	same	sausage2	sausage	different	3.86667	4.23333	s1	4.23333
38	Stag	Stag	eowyn	leia	1	door	9.5	3.5	s1	female	female	femalefemale	female	neutered	neutered	no	none	none	sausage	sausage	dryfood	dryfood	same	sausage2	sausage	different	4.8	6.26667	s1	6.26667
39	Stag	Stag	eowyn	leia	1	door	9.5	3.5	s1	female	female	femalefemale	female	neutered	neutered	no	none	none	sausage	sausage	dryfood	dryfood	same	sausage2	sausage	different	5.06667	5.2	s1	5.2
40	Stag	Stag	eowyn	leia	1	door	9.5	3.5	s1	female	female	femalefemale	female	neutered	neutered	no	none	none	sausage	sausage	dryfood	dryfood	same	sausage2	sausage	different	3.91667	4.73333	s1	4.73333
1	Stag	Hare	eowyn	leia	2	back	9.5	3.5	s1	female	female	femalefemale	female	neutered	neutered	no	none	none	sausage	sausage	dryfood	dryfood	same	sausage2	sausage	different	3.65	7.36666	s1	7.36666
2	Stag	None	eowyn	leia	2	back	9.5	3.5	s1	female	female	femalefemale	female	neutered	neutered	no	none	none	sausage	sausage	dryfood	dryfood	same	sausage2	sausage	different	NA	4.81667	s1	30
3	Stag	Stag	eowyn	leia	2	back	9.5	3.5	s1	female	female	femalefemale	female	neutered	neutered	no	none	none	sausage	sausage	dryfood	dryfood	same	sausage2	sausage	different	17.65	19.6333	s1	19.6333
4	Stag	Stag	eowyn	leia	2	back	9.5	3.5	s1	female	female	femalefemale	female	neutered	neutered	no	none	none	sausage	sausage	dryfood	dryfood	same	sausage2	sausage	different	3.33333	3.96667	s1	3.96667
5	Stag	Stag	eowyn	leia	2	back	9.5	3.5	s1	female	female	femalefemale	female	neutered	neutered	no	none	none	sausage	sausage	dryfood	dryfood	same	sausage2	sausage	different	3.48333	4.31667	s1	4.31667
6	Stag	Stag	eowyn	leia	2	back	9.5	3.5	s1	female	female	femalefemale	female	neutered	neutered	no	none	none	sausage	sausage	dryfood	dryfood	same	sausage2	sausage	different	3.08333	3.95	s1	3.95
7	Stag	Stag	eowyn	leia	2	back	9.5	3.5	s1	female	female	femalefemale	female	neutered	neutered	no	none	none	sausage	sausage	dryfood	dryfood	same	sausage2	sausage	different	3.48333	5.03333	s1	5.03333
8	Stag	Stag	eowyn	leia	2	back	9.5	3.5	s1	female	female	femalefemale	female	neutered	neutered	no	none	none	sausage	sausage	dryfood	dryfood	same	sausage2	sausage	different	3.06667	4.51667	s1	4.51667
9	Stag	Stag	eowyn	leia	2	back	9.5	3.5	s1	female	female	femalefemale	female	neutered	neutered	no	none	none	sausage	sausage	dryfood	dryfood	same	sausage2	sausage	different	3.21667	4.58333	s1	4.58333
10	Stag	Stag	eowyn	leia	2	back	9.5	3.5	s1	female	female	femalefemale	female	neutered	neutered	no	none	none	sausage	sausage	dryfood	dryfood	same	sausage2	sausage	different	2.96667	4.16667	s1	4.16667
11	Stag	Stag	eowyn	leia	2	back	9.5	3.5	s1	female	female	femalefemale	female	neutered	neutered	no	none	none	sausage	sausage	dryfood	dryfood	same	sausage2	sausage	different	3.86667	3.96667	s1	3.96667
12	Stag	Stag	eowyn	leia	2	back	9.5	3.5	s1	female	female	femalefemale	female	neutered	neutered	no	none	none	sausage	sausage	dryfood	dryfood	same	sausage2	sausage	different	2.65	4.03333	s1	4.03333
13	Stag	Stag	eowyn	leia	2	back	9.5	3.5	s1	female	female	femalefemale	female	neutered	neutered	no	none	none	sausage	sausage	dryfood	dryfood	same	sausage2	sausage	different	3.46667	4.4	s1	4.4
14	Stag	Stag	eowyn	leia	2	back	9.5	3.5	s1	female	female	femalefemale	female	neutered	neutered	no	none	none	sausage	sausage	dryfood	dryfood	same	sausage2	sausage	different	3.38333	4.01667	s1	4.01667
15	Stag	Stag	eowyn	leia	2	back	9.5	3.5	s1	female	female	femalefemale	female	neutered	neutered	no	none	none	sausage	sausage	dryfood	dryfood	same	sausage2	sausage	different	6.71667	4.98333	s1	6.71667
16	Stag	Stag	eowyn	leia	2	back	9.5	3.5	s1	female	female	femalefemale	female	neutered	neutered	no	none	none	sausage	sausage	dryfood	dryfood	same	sausage2	sausage	different	3.6	4.03333	s1	4.03333
17	Stag	Stag	eowyn	leia	2	back	9.5	3.5	s1	female	female	femalefemale	female	neutered	neutered	no	none	none	sausage	sausage	dryfood	dryfood	same	sausage2	sausage	different	3.46667	3.95	s1	3.95
18	Stag	Stag	eowyn	leia	2	back	9.5	3.5	s1	female	female	femalefemale	female	neutered	neutered	no	none	none	sausage	sausage	dryfood	dryfood	same	sausage2	sausage	different	2.91667	3.78333	s1	3.78333
19	Stag	Stag	eowyn	leia	2	back	9.5	3.5	s1	female	female	femalefemale	female	neutered	neutered	no	none	none	sausage	sausage	dryfood	dryfood	same	sausage2	sausage	different	4.01667	4.46667	s1	4.46667
20	Stag	Stag	eowyn	leia	2	back	9.5	3.5	s1	female	female	femalefemale	female	neutered	neutered	no	none	none	sausage	sausage	dryfood	dryfood	same	sausage2	sausage	different	8.93333	3.81667	s1	8.93333
21	Stag	Stag	eowyn	leia	2	back	9.5	3.5	s1	female	female	femalefemale	female	neutered	neutered	no	none	none	sausage	sausage	dryfood	dryfood	same	sausage2	sausage	different	10.6667	3.91667	s1	10.6667
22	Stag	Stag	eowyn	leia	2	back	9.5	3.5	s1	female	female	femalefemale	female	neutered	neutered	no	none	none	sausage	sausage	dryfood	dryfood	same	sausage2	sausage	different	3.05	4.01667	s1	4.01667
23	Stag	Stag	eowyn	leia	2	back	9.5	3.5	s1	female	female	femalefemale	female	neutered	neutered	no	none	none	sausage	sausage	dryfood	dryfood	same	sausage2	sausage	different	3.61667	4.8	s1	4.8
24	Stag	Stag	eowyn	leia	2	back	9.5	3.5	s1	female	female	femalefemale	female	neutered	neutered	no	none	none	sausage	sausage	dryfood	dryfood	same	sausage2	sausage	different	3.2	3.78333	s1	3.78333
25	Stag	Stag	eowyn	leia	2	back	9.5	3.5	s1	female	female	femalefemale	female	neutered	neutered	no	none	none	sausage	sausage	dryfood	dryfood	same	sausage2	sausage	different	2.88333	3.6	s1	3.6
26	Stag	Stag	eowyn	leia	2	back	9.5	3.5	s1	female	female	femalefemale	female	neutered	neutered	no	none	none	sausage	sausage	dryfood	dryfood	same	sausage2	sausage	different	3.06667	3.6	s1	3.6
27	Hare	Stag	eowyn	leia	2	back	9.5	3.5	s1	female	female	femalefemale	female	neutered	neutered	no	none	none	sausage	sausage	dryfood	dryfood	same	sausage2	sausage	different	3.26667	6.83333	s1	6.83333
28	Stag	Stag	eowyn	leia	2	back	9.5	3.5	s1	female	female	femalefemale	female	neutered	neutered	no	none	none	sausage	sausage	dryfood	dryfood	same	sausage2	sausage	different	2.8	3.85	s1	3.85
29	Hare	Stag	eowyn	leia	2	back	9.5	3.5	s1	female	female	femalefemale	female	neutered	neutered	no	none	none	sausage	sausage	dryfood	dryfood	same	sausage2	sausage	different	2.88333	4.53333	s1	4.53333
30	Hare	Stag	eowyn	leia	2	back	9.5	3.5	s1	female	female	femalefemale	female	neutered	neutered	no	none	none	sausage	sausage	dryfood	dryfood	same	sausage2	sausage	different	2.95	10.6667	s1	10.6667
31	Hare	Stag	eowyn	leia	2	back	9.5	3.5	s1	female	female	femalefemale	female	neutered	neutered	no	none	none	sausage	sausage	dryfood	dryfood	same	sausage2	sausage	different	2.85	5.16667	s1	5.16667
32	Stag	Stag	eowyn	leia	2	back	9.5	3.5	s1	female	female	femalefemale	female	neutered	neutered	no	none	none	sausage	sausage	dryfood	dryfood	same	sausage2	sausage	different	3.48333	3.63333	s1	3.63333
33	Hare	Stag	eowyn	leia	2	back	9.5	3.5	s1	female	female	femalefemale	female	neutered	neutered	no	none	none	sausage	sausage	dryfood	dryfood	same	sausage2	sausage	different	3.21667	6.63333	s1	6.63333
34	Stag	Stag	eowyn	leia	2	back	9.5	3.5	s1	female	female	femalefemale	female	neutered	neutered	no	none	none	sausage	sausage	dryfood	dryfood	same	sausage2	sausage	different	3.41667	4.11667	s1	4.11667
35	Hare	Stag	eowyn	leia	2	back	9.5	3.5	s1	female	female	femalefemale	female	neutered	neutered	no	none	none	sausage	sausage	dryfood	dryfood	same	sausage2	sausage	different	3.41667	6.48333	s1	6.48333
36	Stag	Stag	eowyn	leia	2	back	9.5	3.5	s1	female	female	femalefemale	female	neutered	neutered	no	none	none	sausage	sausage	dryfood	dryfood	same	sausage2	sausage	different	3.65	3.78333	s1	3.78333
37	Hare	Stag	eowyn	leia	2	back	9.5	3.5	s1	female	female	femalefemale	female	neutered	neutered	no	none	none	sausage	sausage	dryfood	dryfood	same	sausage2	sausage	different	4.28333	5.38333	s1	5.38333
38	Stag	Stag	eowyn	leia	2	back	9.5	3.5	s1	female	female	femalefemale	female	neutered	neutered	no	none	none	sausage	sausage	dryfood	dryfood	same	sausage2	sausage	different	4.1	2.88333	s2	4.1
39	Stag	Stag	eowyn	leia	2	back	9.5	3.5	s1	female	female	femalefemale	female	neutered	neutered	no	none	none	sausage	sausage	dryfood	dryfood	same	sausage2	sausage	different	3.25	3.48333	s1	3.48333
40	Stag	Stag	eowyn	leia	2	back	9.5	3.5	s1	female	female	femalefemale	female	neutered	neutered	no	none	none	sausage	sausage	dryfood	dryfood	same	sausage2	sausage	different	3.2	3.38333	s1	3.38333
1	Stag	Stag	mailo	timo	1	back	2.33	11.58	s2	male	male	malemale	male	intact	neutered	no	none	none	sausage	sausage	dryfood	dryfood	same	sausage	sausage	same	2.73333	5.06666	s1	5.06666
2	Hare	Stag	mailo	timo	1	back	2.33	11.58	s2	male	male	malemale	male	intact	neutered	no	none	none	sausage	sausage	dryfood	dryfood	same	sausage	sausage	same	3.15	7.21666	s1	7.21666
3	Stag	Stag	mailo	timo	1	back	2.33	11.58	s2	male	male	malemale	male	intact	neutered	no	none	none	sausage	sausage	dryfood	dryfood	same	sausage	sausage	same	2.85	3.73333	s1	3.73333
4	Stag	Stag	mailo	timo	1	back	2.33	11.58	s2	male	male	malemale	male	intact	neutered	no	none	none	sausage	sausage	dryfood	dryfood	same	sausage	sausage	same	2.68333	3.86667	s1	3.86667
5	Stag	Stag	mailo	timo	1	back	2.33	11.58	s2	male	male	malemale	male	intact	neutered	no	none	none	sausage	sausage	dryfood	dryfood	same	sausage	sausage	same	3.7	4.45	s1	4.45
6	Stag	Stag	mailo	timo	1	back	2.33	11.58	s2	male	male	malemale	male	intact	neutered	no	none	none	sausage	sausage	dryfood	dryfood	same	sausage	sausage	same	2.53333	6.11666	s1	6.11666
7	Stag	Stag	mailo	timo	1	back	2.33	11.58	s2	male	male	malemale	male	intact	neutered	no	none	none	sausage	sausage	dryfood	dryfood	same	sausage	sausage	same	2.85	3.51667	s1	3.51667
8	Stag	Stag	mailo	timo	1	back	2.33	11.58	s2	male	male	malemale	male	intact	neutered	no	none	none	sausage	sausage	dryfood	dryfood	same	sausage	sausage	same	3.23333	3.08333	s1	3.23333
9	Stag	Stag	mailo	timo	1	back	2.33	11.58	s2	male	male	malemale	male	intact	neutered	no	none	none	sausage	sausage	dryfood	dryfood	same	sausage	sausage	same	2.86667	5.1	s1	5.1
10	Stag	Stag	mailo	timo	1	back	2.33	11.58	s2	male	male	malemale	male	intact	neutered	no	none	none	sausage	sausage	dryfood	dryfood	same	sausage	sausage	same	2.41667	3.55	s1	3.55
11	Stag	Stag	mailo	timo	1	back	2.33	11.58	s2	male	male	malemale	male	intact	neutered	no	none	none	sausage	sausage	dryfood	dryfood	same	sausage	sausage	same	2.28333	3.11667	s1	3.11667
12	Stag	Stag	mailo	timo	1	back	2.33	11.58	s2	male	male	malemale	male	intact	neutered	no	none	none	sausage	sausage	dryfood	dryfood	same	sausage	sausage	same	2.96667	4.26666	s1	4.26666
13	Stag	Stag	mailo	timo	1	back	2.33	11.58	s2	male	male	malemale	male	intact	neutered	no	none	none	sausage	sausage	dryfood	dryfood	same	sausage	sausage	same	2.91667	3.85	s1	3.85
14	Stag	Stag	mailo	timo	1	back	2.33	11.58	s2	male	male	malemale	male	intact	neutered	no	none	none	sausage	sausage	dryfood	dryfood	same	sausage	sausage	same	2.56667	6.48333	s1	6.48333
15	Stag	Stag	mailo	timo	1	back	2.33	11.58	s2	male	male	malemale	male	intact	neutered	no	none	none	sausage	sausage	dryfood	dryfood	same	sausage	sausage	same	3.28333	4.96666	s1	4.96666
16	Stag	Stag	mailo	timo	1	back	2.33	11.58	s2	male	male	malemale	male	intact	neutered	no	none	none	sausage	sausage	dryfood	dryfood	same	sausage	sausage	same	3.06667	4.53333	s1	4.53333
17	Stag	Stag	mailo	timo	1	back	2.33	11.58	s2	male	male	malemale	male	intact	neutered	no	none	none	sausage	sausage	dryfood	dryfood	same	sausage	sausage	same	3.56667	3.58333	s1	3.58333
18	Stag	Stag	mailo	timo	1	back	2.33	11.58	s2	male	male	malemale	male	intact	neutered	no	none	none	sausage	sausage	dryfood	dryfood	same	sausage	sausage	same	3.46667	3.61667	s1	3.61667
19	Stag	Stag	mailo	timo	1	back	2.33	11.58	s2	male	male	malemale	male	intact	neutered	no	none	none	sausage	sausage	dryfood	dryfood	same	sausage	sausage	same	3.56667	3.76667	s1	3.76667
20	Stag	Stag	mailo	timo	1	back	2.33	11.58	s2	male	male	malemale	male	intact	neutered	no	none	none	sausage	sausage	dryfood	dryfood	same	sausage	sausage	same	3.15	4.8	s1	4.8
21	Stag	Stag	mailo	timo	1	back	2.33	11.58	s2	male	male	malemale	male	intact	neutered	no	none	none	sausage	sausage	dryfood	dryfood	same	sausage	sausage	same	2.23333	2.68333	s1	2.68333
22	Stag	Stag	mailo	timo	1	back	2.33	11.58	s2	male	male	malemale	male	intact	neutered	no	none	none	sausage	sausage	dryfood	dryfood	same	sausage	sausage	same	2.26667	4.38333	s1	4.38333
23	None	Stag	mailo	timo	1	back	2.33	11.58	s2	male	male	malemale	male	intact	neutered	no	none	none	sausage	sausage	dryfood	dryfood	same	sausage	sausage	same	2.38333	NA	NA	30
24	Stag	Stag	mailo	timo	1	back	2.33	11.58	s2	male	male	malemale	male	intact	neutered	no	none	none	sausage	sausage	dryfood	dryfood	same	sausage	sausage	same	2.6	3.51667	s1	3.51667
25	Stag	Stag	mailo	timo	1	back	2.33	11.58	s2	male	male	malemale	male	intact	neutered	no	none	none	sausage	sausage	dryfood	dryfood	same	sausage	sausage	same	2.73333	3.96666	s1	3.96666
26	Stag	Stag	mailo	timo	1	back	2.33	11.58	s2	male	male	malemale	male	intact	neutered	no	none	none	sausage	sausage	dryfood	dryfood	same	sausage	sausage	same	3.95	8.56666	s1	8.56666
27	Stag	Stag	mailo	timo	1	back	2.33	11.58	s2	male	male	malemale	male	intact	neutered	no	none	none	sausage	sausage	dryfood	dryfood	same	sausage	sausage	same	2.78333	3.61667	s1	3.61667
28	Stag	Stag	mailo	timo	1	back	2.33	11.58	s2	male	male	malemale	male	intact	neutered	no	none	none	sausage	sausage	dryfood	dryfood	same	sausage	sausage	same	2.71667	4.1	s1	4.1
29	Stag	Stag	mailo	timo	1	back	2.33	11.58	s2	male	male	malemale	male	intact	neutered	no	none	none	sausage	sausage	dryfood	dryfood	same	sausage	sausage	same	3.26667	3.75	s1	3.75
30	Stag	Stag	mailo	timo	1	back	2.33	11.58	s2	male	male	malemale	male	intact	neutered	no	none	none	sausage	sausage	dryfood	dryfood	same	sausage	sausage	same	2.93333	4.45	s1	4.45
31	Stag	Stag	mailo	timo	1	back	2.33	11.58	s2	male	male	malemale	male	intact	neutered	no	none	none	sausage	sausage	dryfood	dryfood	same	sausage	sausage	same	3.28333	4.38333	s1	4.38333
32	Stag	Stag	mailo	timo	1	back	2.33	11.58	s2	male	male	malemale	male	intact	neutered	no	none	none	sausage	sausage	dryfood	dryfood	same	sausage	sausage	same	2.81667	4.65	s1	4.65
33	Stag	Stag	mailo	timo	1	back	2.33	11.58	s2	male	male	malemale	male	intact	neutered	no	none	none	sausage	sausage	dryfood	dryfood	same	sausage	sausage	same	3.01667	16.5833	s1	16.5833
34	Stag	Stag	mailo	timo	1	back	2.33	11.58	s2	male	male	malemale	male	intact	neutered	no	none	none	sausage	sausage	dryfood	dryfood	same	sausage	sausage	same	3.71667	4.38333	s1	4.38333
35	Stag	Stag	mailo	timo	1	back	2.33	11.58	s2	male	male	malemale	male	intact	neutered	no	none	none	sausage	sausage	dryfood	dryfood	same	sausage	sausage	same	3.15	23.5333	s1	23.5333
36	Stag	Stag	mailo	timo	1	back	2.33	11.58	s2	male	male	malemale	male	intact	neutered	no	none	none	sausage	sausage	dryfood	dryfood	same	sausage	sausage	same	4.15	7.31666	s1	7.31666
37	Stag	Stag	mailo	timo	1	back	2.33	11.58	s2	male	male	malemale	male	intact	neutered	no	none	none	sausage	sausage	dryfood	dryfood	same	sausage	sausage	same	3.16667	4.13333	s1	4.13333
38	Stag	Stag	mailo	timo	1	back	2.33	11.58	s2	male	male	malemale	male	intact	neutered	no	none	none	sausage	sausage	dryfood	dryfood	same	sausage	sausage	same	2.66667	17.0667	s1	17.0667
39	Stag	Stag	mailo	timo	1	back	2.33	11.58	s2	male	male	malemale	male	intact	neutered	no	none	none	sausage	sausage	dryfood	dryfood	same	sausage	sausage	same	3.01667	4.63333	s1	4.63333
40	Stag	Stag	mailo	timo	1	back	2.33	11.58	s2	male	male	malemale	male	intact	neutered	no	none	none	sausage	sausage	dryfood	dryfood	same	sausage	sausage	same	3.1	5.26666	s1	5.26666
1	Stag	Stag	mailo	timo	2	door	2.33	11.58	s2	male	male	malemale	male	intact	neutered	no	none	none	sausage	sausage	dryfood	dryfood	same	sausage	sausage	same	1.45	31.15	s1	31.15
2	None	Hare	mailo	timo	2	door	2.33	11.58	s2	male	male	malemale	male	intact	neutered	no	none	none	sausage	sausage	dryfood	dryfood	same	sausage	sausage	same	2.51667	NA	s1	30
3	Stag	Stag	mailo	timo	2	door	2.33	11.58	s2	male	male	malemale	male	intact	neutered	no	none	none	sausage	sausage	dryfood	dryfood	same	sausage	sausage	same	3.48333	5.45	s1	5.45
4	None	Stag	mailo	timo	2	door	2.33	11.58	s2	male	male	malemale	male	intact	neutered	no	none	none	sausage	sausage	dryfood	dryfood	same	sausage	sausage	same	2.06667	NA	s1	30
5	Stag	Stag	mailo	timo	2	door	2.33	11.58	s2	male	male	malemale	male	intact	neutered	no	none	none	sausage	sausage	dryfood	dryfood	same	sausage	sausage	same	3.31667	4.5	s1	4.5
6	Stag	Stag	mailo	timo	2	door	2.33	11.58	s2	male	male	malemale	male	intact	neutered	no	none	none	sausage	sausage	dryfood	dryfood	same	sausage	sausage	same	2.03333	4.26667	s1	4.26667
7	Stag	Stag	mailo	timo	2	door	2.33	11.58	s2	male	male	malemale	male	intact	neutered	no	none	none	sausage	sausage	dryfood	dryfood	same	sausage	sausage	same	2.61667	5.88333	s1	5.88333
8	Stag	Stag	mailo	timo	2	door	2.33	11.58	s2	male	male	malemale	male	intact	neutered	no	none	none	sausage	sausage	dryfood	dryfood	same	sausage	sausage	same	2.16667	4.36667	s1	4.36667
9	Stag	Stag	mailo	timo	2	door	2.33	11.58	s2	male	male	malemale	male	intact	neutered	no	none	none	sausage	sausage	dryfood	dryfood	same	sausage	sausage	same	2.3	20.1833	s1	20.1833
10	Stag	Stag	mailo	timo	2	door	2.33	11.58	s2	male	male	malemale	male	intact	neutered	no	none	none	sausage	sausage	dryfood	dryfood	same	sausage	sausage	same	2.36667	4.56667	s1	4.56667
11	Stag	Stag	mailo	timo	2	door	2.33	11.58	s2	male	male	malemale	male	intact	neutered	no	none	none	sausage	sausage	dryfood	dryfood	same	sausage	sausage	same	2.46667	5.16667	s1	5.16667
12	Stag	Stag	mailo	timo	2	door	2.33	11.58	s2	male	male	malemale	male	intact	neutered	no	none	none	sausage	sausage	dryfood	dryfood	same	sausage	sausage	same	3.01667	4.68333	s1	4.68333
13	Stag	Stag	mailo	timo	2	door	2.33	11.58	s2	male	male	malemale	male	intact	neutered	no	none	none	sausage	sausage	dryfood	dryfood	same	sausage	sausage	same	4.61667	5.33333	s1	5.33333
14	Stag	Stag	mailo	timo	2	door	2.33	11.58	s2	male	male	malemale	male	intact	neutered	no	none	none	sausage	sausage	dryfood	dryfood	same	sausage	sausage	same	2.38333	4.95	s1	4.95
15	Stag	Stag	mailo	timo	2	door	2.33	11.58	s2	male	male	malemale	male	intact	neutered	no	none	none	sausage	sausage	dryfood	dryfood	same	sausage	sausage	same	2.68333	5.36667	s1	5.36667
16	Stag	Stag	mailo	timo	2	door	2.33	11.58	s2	male	male	malemale	male	intact	neutered	no	none	none	sausage	sausage	dryfood	dryfood	same	sausage	sausage	same	2.78333	6.11667	s1	6.11667
16	Stag	Stag	mailo	timo	2	door	2.33	11.58	s2	male	male	malemale	male	intact	neutered	no	none	none	sausage	sausage	dryfood	dryfood	same	sausage	sausage	same	2.48333	4.41667	s1	4.41667
18	Stag	Stag	mailo	timo	2	door	2.33	11.58	s2	male	male	malemale	male	intact	neutered	no	none	none	sausage	sausage	dryfood	dryfood	same	sausage	sausage	same	1.88333	4.41667	s1	4.41667
19	Stag	Stag	mailo	timo	2	door	2.33	11.58	s2	male	male	malemale	male	intact	neutered	no	none	none	sausage	sausage	dryfood	dryfood	same	sausage	sausage	same	7.13333	6.38333	s1	7.13333
20	Stag	Stag	mailo	timo	2	door	2.33	11.58	s2	male	male	malemale	male	intact	neutered	no	none	none	sausage	sausage	dryfood	dryfood	same	sausage	sausage	same	3.7	5.06667	s1	5.06667
21	Stag	Stag	mailo	timo	2	door	2.33	11.58	s2	male	male	malemale	male	intact	neutered	no	none	none	sausage	sausage	dryfood	dryfood	same	sausage	sausage	same	2.86667	3.28333	s1	3.28333
22	Stag	Stag	mailo	timo	2	door	2.33	11.58	s2	male	male	malemale	male	intact	neutered	no	none	none	sausage	sausage	dryfood	dryfood	same	sausage	sausage	same	2.25	3.41667	s1	3.41667
23	Stag	Stag	mailo	timo	2	door	2.33	11.58	s2	male	male	malemale	male	intact	neutered	no	none	none	sausage	sausage	dryfood	dryfood	same	sausage	sausage	same	3.28333	13.75	s1	13.75
24	Stag	Stag	mailo	timo	2	door	2.33	11.58	s2	male	male	malemale	male	intact	neutered	no	none	none	sausage	sausage	dryfood	dryfood	same	sausage	sausage	same	2.76667	4.41667	s1	4.41667
25	Stag	Stag	mailo	timo	2	door	2.33	11.58	s2	male	male	malemale	male	intact	neutered	no	none	none	sausage	sausage	dryfood	dryfood	same	sausage	sausage	same	2.96667	3.91667	s1	3.91667
26	Stag	Stag	mailo	timo	2	door	2.33	11.58	s2	male	male	malemale	male	intact	neutered	no	none	none	sausage	sausage	dryfood	dryfood	same	sausage	sausage	same	3.18333	4.56667	s1	4.56667
27	Stag	Stag	mailo	timo	2	door	2.33	11.58	s2	male	male	malemale	male	intact	neutered	no	none	none	sausage	sausage	dryfood	dryfood	same	sausage	sausage	same	2.71667	NA	NA	30
28	Stag	Stag	mailo	timo	2	door	2.33	11.58	s2	male	male	malemale	male	intact	neutered	no	none	none	sausage	sausage	dryfood	dryfood	same	sausage	sausage	same	2.8	3.53333	s1	3.53333
29	Stag	Stag	mailo	timo	2	door	2.33	11.58	s2	male	male	malemale	male	intact	neutered	no	none	none	sausage	sausage	dryfood	dryfood	same	sausage	sausage	same	3.31667	12	s1	12
30	Stag	Stag	mailo	timo	2	door	2.33	11.58	s2	male	male	malemale	male	intact	neutered	no	none	none	sausage	sausage	dryfood	dryfood	same	sausage	sausage	same	2.41667	4	s1	4
31	Stag	Stag	mailo	timo	2	door	2.33	11.58	s2	male	male	malemale	male	intact	neutered	no	none	none	sausage	sausage	dryfood	dryfood	same	sausage	sausage	same	2.78333	7.3	s1	7.3
32	Stag	Stag	mailo	timo	2	door	2.33	11.58	s2	male	male	malemale	male	intact	neutered	no	none	none	sausage	sausage	dryfood	dryfood	same	sausage	sausage	same	2.48333	4.81667	s1	4.81667
33	Stag	Stag	mailo	timo	2	door	2.33	11.58	s2	male	male	malemale	male	intact	neutered	no	none	none	sausage	sausage	dryfood	dryfood	same	sausage	sausage	same	2.86667	6.98333	s1	6.98333
34	Stag	Stag	mailo	timo	2	door	2.33	11.58	s2	male	male	malemale	male	intact	neutered	no	none	none	sausage	sausage	dryfood	dryfood	same	sausage	sausage	same	2.33333	4.93333	s1	4.93333
35	Stag	Stag	mailo	timo	2	door	2.33	11.58	s2	male	male	malemale	male	intact	neutered	no	none	none	sausage	sausage	dryfood	dryfood	same	sausage	sausage	same	2.63333	19.3667	s1	19.3667
36	Hare	Stag	mailo	timo	2	door	2.33	11.58	s2	male	male	malemale	male	intact	neutered	no	none	none	sausage	sausage	dryfood	dryfood	same	sausage	sausage	same	2.78333	28.1833	s1	28.1833
37	Stag	Stag	mailo	timo	2	door	2.33	11.58	s2	male	male	malemale	male	intact	neutered	no	none	none	sausage	sausage	dryfood	dryfood	same	sausage	sausage	same	2.41667	5.3	s1	5.3
38	Stag	Stag	mailo	timo	2	door	2.33	11.58	s2	male	male	malemale	male	intact	neutered	no	none	none	sausage	sausage	dryfood	dryfood	same	sausage	sausage	same	4.31667	16.9333	s1	16.9333
39	Stag	Stag	mailo	timo	2	door	2.33	11.58	s2	male	male	malemale	male	intact	neutered	no	none	none	sausage	sausage	dryfood	dryfood	same	sausage	sausage	same	2.76667	13.8	s1	13.8
40	Stag	Stag	mailo	timo	2	door	2.33	11.58	s2	male	male	malemale	male	intact	neutered	no	none	none	sausage	sausage	dryfood	dryfood	same	sausage	sausage	same	3.41667	4.85	s1	4.85
1	Hare	Stag	joseph	josephine	1	back	4.17	3.33	s2	female	male	femalemale	mixed	neutered	neutered	no	none	none	sausage	sausage	dryfood	dryfood	same	sausage	sausage	same	4.95	28.9	s1	28.9
2	Hare	None	joseph	josephine	1	back	4.17	3.33	s2	female	male	femalemale	mixed	neutered	neutered	no	none	none	sausage	sausage	dryfood	dryfood	same	sausage	sausage	same	NA	6.06666	NA	30
3	Hare	None	joseph	josephine	1	back	4.17	3.33	s2	female	male	femalemale	mixed	neutered	neutered	no	none	none	sausage	sausage	dryfood	dryfood	same	sausage	sausage	same	NA	6.78333	NA	30
4	Hare	Stag	joseph	josephine	1	back	4.17	3.33	s2	female	male	femalemale	mixed	neutered	neutered	no	none	none	sausage	sausage	dryfood	dryfood	same	sausage	sausage	same	3.01667	6.75	s1	6.75
5	Stag	None	joseph	josephine	1	back	4.17	3.33	s2	female	male	femalemale	mixed	neutered	neutered	no	none	none	sausage	sausage	dryfood	dryfood	same	sausage	sausage	same	17.3667	5.18333	s1	17.3667
6	Stag	Stag	joseph	josephine	1	back	4.17	3.33	s2	female	male	femalemale	mixed	neutered	neutered	no	none	none	sausage	sausage	dryfood	dryfood	same	sausage	sausage	same	NA	7.5	NA	30
7	Stag	Stag	joseph	josephine	1	back	4.17	3.33	s2	female	male	femalemale	mixed	neutered	neutered	no	none	none	sausage	sausage	dryfood	dryfood	same	sausage	sausage	same	9.88333	5.2	s1	9.88333
8	Stag	Stag	joseph	josephine	1	back	4.17	3.33	s2	female	male	femalemale	mixed	neutered	neutered	no	none	none	sausage	sausage	dryfood	dryfood	same	sausage	sausage	same	2.55	4.16667	s1	4.16667
9	Stag	None	joseph	josephine	1	back	4.17	3.33	s2	female	male	femalemale	mixed	neutered	neutered	no	none	none	sausage	sausage	dryfood	dryfood	same	sausage	sausage	same	NA	4.6	NA	30
10	None	None	joseph	josephine	1	back	4.17	3.33	s2	female	male	femalemale	mixed	neutered	neutered	no	none	none	sausage	sausage	dryfood	dryfood	same	sausage	sausage	same	NA	NA	NA	30
11	Stag	Stag	joseph	josephine	1	back	4.17	3.33	s2	female	male	femalemale	mixed	neutered	neutered	no	none	none	sausage	sausage	dryfood	dryfood	same	sausage	sausage	same	3.68333	4.75	s1	4.75
12	Stag	Stag	joseph	josephine	1	back	4.17	3.33	s2	female	male	femalemale	mixed	neutered	neutered	no	none	none	sausage	sausage	dryfood	dryfood	same	sausage	sausage	same	4.66667	5.31666	s1	5.31666
13	Stag	None	joseph	josephine	1	back	4.17	3.33	s2	female	male	femalemale	mixed	neutered	neutered	no	none	none	sausage	sausage	dryfood	dryfood	same	sausage	sausage	same	18.4833	6.88333	s1	18.4833
14	Stag	None	joseph	josephine	1	back	4.17	3.33	s2	female	male	femalemale	mixed	neutered	neutered	no	none	none	sausage	sausage	dryfood	dryfood	same	sausage	sausage	same	NA	8.71666	NA	30
15	Stag	Stag	joseph	josephine	1	back	4.17	3.33	s2	female	male	femalemale	mixed	neutered	neutered	no	none	none	sausage	sausage	dryfood	dryfood	same	sausage	sausage	same	3.91667	4.15	s1	4.15
16	Stag	Stag	joseph	josephine	1	back	4.17	3.33	s2	female	male	femalemale	mixed	neutered	neutered	no	none	none	sausage	sausage	dryfood	dryfood	same	sausage	sausage	same	3.1	3.93333	s1	3.93333
17	Stag	Stag	joseph	josephine	1	back	4.17	3.33	s2	female	male	femalemale	mixed	neutered	neutered	no	none	none	sausage	sausage	dryfood	dryfood	same	sausage	sausage	same	4.31667	4.8	s1	4.8
18	Stag	Stag	joseph	josephine	1	back	4.17	3.33	s2	female	male	femalemale	mixed	neutered	neutered	no	none	none	sausage	sausage	dryfood	dryfood	same	sausage	sausage	same	2.96667	4.15	s1	4.15
19	Stag	Stag	joseph	josephine	1	back	4.17	3.33	s2	female	male	femalemale	mixed	neutered	neutered	no	none	none	sausage	sausage	dryfood	dryfood	same	sausage	sausage	same	4.3	6.18333	s1	6.18333
20	Stag	Stag	joseph	josephine	1	back	4.17	3.33	s2	female	male	femalemale	mixed	neutered	neutered	no	none	none	sausage	sausage	dryfood	dryfood	same	sausage	sausage	same	5.11666	5.2	s1	5.2
21	Stag	Stag	joseph	josephine	1	back	4.17	3.33	s2	female	male	femalemale	mixed	neutered	neutered	no	none	none	sausage	sausage	dryfood	dryfood	same	sausage	sausage	same	3.2	4.28333	s1	4.28333
22	Stag	Stag	joseph	josephine	1	back	4.17	3.33	s2	female	male	femalemale	mixed	neutered	neutered	no	none	none	sausage	sausage	dryfood	dryfood	same	sausage	sausage	same	4.88333	4.2	s1	4.88333
23	Stag	Stag	joseph	josephine	1	back	4.17	3.33	s2	female	male	femalemale	mixed	neutered	neutered	no	none	none	sausage	sausage	dryfood	dryfood	same	sausage	sausage	same	4.45	4.9	s1	4.9
24	Stag	Stag	joseph	josephine	1	back	4.17	3.33	s2	female	male	femalemale	mixed	neutered	neutered	no	none	none	sausage	sausage	dryfood	dryfood	same	sausage	sausage	same	3.73333	4.23333	s1	4.23333
25	Stag	Stag	joseph	josephine	1	back	4.17	3.33	s2	female	male	femalemale	mixed	neutered	neutered	no	none	none	sausage	sausage	dryfood	dryfood	same	sausage	sausage	same	4.51667	5.95	s1	5.95
26	Stag	Stag	joseph	josephine	1	back	4.17	3.33	s2	female	male	femalemale	mixed	neutered	neutered	no	none	none	sausage	sausage	dryfood	dryfood	same	sausage	sausage	same	3.73333	4.8	s1	4.8
27	Stag	Stag	joseph	josephine	1	back	4.17	3.33	s2	female	male	femalemale	mixed	neutered	neutered	no	none	none	sausage	sausage	dryfood	dryfood	same	sausage	sausage	same	3.46667	4.35	s1	4.35
28	Stag	Stag	joseph	josephine	1	back	4.17	3.33	s2	female	male	femalemale	mixed	neutered	neutered	no	none	none	sausage	sausage	dryfood	dryfood	same	sausage	sausage	same	4.11667	4.1	s1	4.11667
29	Stag	Stag	joseph	josephine	1	back	4.17	3.33	s2	female	male	femalemale	mixed	neutered	neutered	no	none	none	sausage	sausage	dryfood	dryfood	same	sausage	sausage	same	3.71667	4.76667	s1	4.76667
30	Stag	Stag	joseph	josephine	1	back	4.17	3.33	s2	female	male	femalemale	mixed	neutered	neutered	no	none	none	sausage	sausage	dryfood	dryfood	same	sausage	sausage	same	3.46667	4.33333	s1	4.33333
31	Stag	Stag	joseph	josephine	1	back	4.17	3.33	s2	female	male	femalemale	mixed	neutered	neutered	no	none	none	sausage	sausage	dryfood	dryfood	same	sausage	sausage	same	3.5	4.21667	s1	4.21667
32	Stag	Stag	joseph	josephine	1	back	4.17	3.33	s2	female	male	femalemale	mixed	neutered	neutered	no	none	none	sausage	sausage	dryfood	dryfood	same	sausage	sausage	same	3.31667	5	s1	5
33	Stag	Hare	joseph	josephine	1	back	4.17	3.33	s2	female	male	femalemale	mixed	neutered	neutered	no	none	none	sausage	sausage	dryfood	dryfood	same	sausage	sausage	same	5.73333	6.25	s1	6.25
34	Stag	Stag	joseph	josephine	1	back	4.17	3.33	s2	female	male	femalemale	mixed	neutered	neutered	no	none	none	sausage	sausage	dryfood	dryfood	same	sausage	sausage	same	3.85	4.45	s1	4.45
35	Stag	Stag	joseph	josephine	1	back	4.17	3.33	s2	female	male	femalemale	mixed	neutered	neutered	no	none	none	sausage	sausage	dryfood	dryfood	same	sausage	sausage	same	4.28333	4.8	s1	4.8
36	Stag	Stag	joseph	josephine	1	back	4.17	3.33	s2	female	male	femalemale	mixed	neutered	neutered	no	none	none	sausage	sausage	dryfood	dryfood	same	sausage	sausage	same	3.71667	5.23333	s1	5.23333
37	Stag	Hare	joseph	josephine	1	back	4.17	3.33	s2	female	male	femalemale	mixed	neutered	neutered	no	none	none	sausage	sausage	dryfood	dryfood	same	sausage	sausage	same	13.3167	6.36666	s1	13.3167
38	Stag	Stag	joseph	josephine	1	back	4.17	3.33	s2	female	male	femalemale	mixed	neutered	neutered	no	none	none	sausage	sausage	dryfood	dryfood	same	sausage	sausage	same	3.68333	4.71667	s1	4.71667
39	Stag	Stag	joseph	josephine	1	back	4.17	3.33	s2	female	male	femalemale	mixed	neutered	neutered	no	none	none	sausage	sausage	dryfood	dryfood	same	sausage	sausage	same	4.46667	5.9	s1	5.9
40	Stag	Stag	joseph	josephine	1	back	4.17	3.33	s2	female	male	femalemale	mixed	neutered	neutered	no	none	none	sausage	sausage	dryfood	dryfood	same	sausage	sausage	same	3.71667	4.45	s1	4.45
1	Hare	Stag	joseph	josephine	2	door	4.17	3.33	s2	female	male	femalemale	mixed	neutered	neutered	no	none	none	sausage	sausage	dryfood	dryfood	same	sausage	sausage	same	2.45	3.8	s1	3.8
2	Hare	Stag	joseph	josephine	2	door	4.17	3.33	s2	female	male	femalemale	mixed	neutered	neutered	no	none	none	sausage	sausage	dryfood	dryfood	same	sausage	sausage	same	3.08333	3.5	s1	3.5
3	Hare	Stag	joseph	josephine	2	door	4.17	3.33	s2	female	male	femalemale	mixed	neutered	neutered	no	none	none	sausage	sausage	dryfood	dryfood	same	sausage	sausage	same	2.71667	3.46667	s1	3.46667
4	Hare	Stag	joseph	josephine	2	door	4.17	3.33	s2	female	male	femalemale	mixed	neutered	neutered	no	none	none	sausage	sausage	dryfood	dryfood	same	sausage	sausage	same	3.03333	3.53333	s1	3.53333
5	Hare	Stag	joseph	josephine	2	door	4.17	3.33	s2	female	male	femalemale	mixed	neutered	neutered	no	none	none	sausage	sausage	dryfood	dryfood	same	sausage	sausage	same	8.83333	3.5	s1	8.83333
6	Hare	Hare	joseph	josephine	2	door	4.17	3.33	s2	female	male	femalemale	mixed	neutered	neutered	no	none	none	sausage	sausage	dryfood	dryfood	same	sausage	sausage	same	9.23333	4.2	s1	9.23333
7	Hare	Hare	joseph	josephine	2	door	4.17	3.33	s2	female	male	femalemale	mixed	neutered	neutered	no	none	none	sausage	sausage	dryfood	dryfood	same	sausage	sausage	same	7.23333	4.01667	s1	7.23333
8	Hare	Hare	joseph	josephine	2	door	4.17	3.33	s2	female	male	femalemale	mixed	neutered	neutered	no	none	none	sausage	sausage	dryfood	dryfood	same	sausage	sausage	same	3.7	3.9	s1	3.9
9	Hare	Stag	joseph	josephine	2	door	4.17	3.33	s2	female	male	femalemale	mixed	neutered	neutered	no	none	none	sausage	sausage	dryfood	dryfood	same	sausage	sausage	same	4.28333	5.46667	s1	5.46667
10	Hare	Hare	joseph	josephine	2	door	4.17	3.33	s2	female	male	femalemale	mixed	neutered	neutered	no	none	none	sausage	sausage	dryfood	dryfood	same	sausage	sausage	same	4.2	4.63333	s1	4.63333
11	Hare	Hare	joseph	josephine	2	door	4.17	3.33	s2	female	male	femalemale	mixed	neutered	neutered	no	none	none	sausage	sausage	dryfood	dryfood	same	sausage	sausage	same	3.9	4.08333	s1	4.08333
12	Hare	Stag	joseph	josephine	2	door	4.17	3.33	s2	female	male	femalemale	mixed	neutered	neutered	no	none	none	sausage	sausage	dryfood	dryfood	same	sausage	sausage	same	7.3	4.91667	s1	7.3
13	Hare	Hare	joseph	josephine	2	door	4.17	3.33	s2	female	male	femalemale	mixed	neutered	neutered	no	none	none	sausage	sausage	dryfood	dryfood	same	sausage	sausage	same	3.36667	3.9	s1	3.9
14	Hare	Hare	joseph	josephine	2	door	4.17	3.33	s2	female	male	femalemale	mixed	neutered	neutered	no	none	none	sausage	sausage	dryfood	dryfood	same	sausage	sausage	same	3.58333	4.63333	s1	4.63333
15	Hare	Hare	joseph	josephine	2	door	4.17	3.33	s2	female	male	femalemale	mixed	neutered	neutered	no	none	none	sausage	sausage	dryfood	dryfood	same	sausage	sausage	same	6.03333	4.81667	s1	6.03333
16	Hare	Hare	joseph	josephine	2	door	4.17	3.33	s2	female	male	femalemale	mixed	neutered	neutered	no	none	none	sausage	sausage	dryfood	dryfood	same	sausage	sausage	same	3.65	4.75	s1	4.75
17	Hare	Hare	joseph	josephine	2	door	4.17	3.33	s2	female	male	femalemale	mixed	neutered	neutered	no	none	none	sausage	sausage	dryfood	dryfood	same	sausage	sausage	same	4.03333	4.95	s1	4.95
18	Hare	Hare	joseph	josephine	2	door	4.17	3.33	s2	female	male	femalemale	mixed	neutered	neutered	no	none	none	sausage	sausage	dryfood	dryfood	same	sausage	sausage	same	9.71667	5.08333	s2	9.71667
19	Hare	Stag	joseph	josephine	2	door	4.17	3.33	s2	female	male	femalemale	mixed	neutered	neutered	no	none	none	sausage	sausage	dryfood	dryfood	same	sausage	sausage	same	4.73333	4.73333	s1	4.73333
20	Hare	Hare	joseph	josephine	2	door	4.17	3.33	s2	female	male	femalemale	mixed	neutered	neutered	no	none	none	sausage	sausage	dryfood	dryfood	same	sausage	sausage	same	11	4.23333	s1	11
21	Hare	Stag	joseph	josephine	2	door	4.17	3.33	s2	female	male	femalemale	mixed	neutered	neutered	no	none	none	sausage	sausage	dryfood	dryfood	same	sausage	sausage	same	4.28333	3.66667	s1	4.28333
22	Hare	Hare	joseph	josephine	2	door	4.17	3.33	s2	female	male	femalemale	mixed	neutered	neutered	no	none	none	sausage	sausage	dryfood	dryfood	same	sausage	sausage	same	8.08333	4.26667	s1	8.08333
23	Hare	Hare	joseph	josephine	2	door	4.17	3.33	s2	female	male	femalemale	mixed	neutered	neutered	no	none	none	sausage	sausage	dryfood	dryfood	same	sausage	sausage	same	3.16667	4.55	s1	4.55
24	Hare	Hare	joseph	josephine	2	door	4.17	3.33	s2	female	male	femalemale	mixed	neutered	neutered	no	none	none	sausage	sausage	dryfood	dryfood	same	sausage	sausage	same	3.4	5.21667	s1	5.21667
25	Hare	Hare	joseph	josephine	2	door	4.17	3.33	s2	female	male	femalemale	mixed	neutered	neutered	no	none	none	sausage	sausage	dryfood	dryfood	same	sausage	sausage	same	3.68333	4.85	s1	4.85
26	Hare	Hare	joseph	josephine	2	door	4.17	3.33	s2	female	male	femalemale	mixed	neutered	neutered	no	none	none	sausage	sausage	dryfood	dryfood	same	sausage	sausage	same	3.43333	4.76667	s1	4.76667
27	Hare	Hare	joseph	josephine	2	door	4.17	3.33	s2	female	male	femalemale	mixed	neutered	neutered	no	none	none	sausage	sausage	dryfood	dryfood	same	sausage	sausage	same	3.5	4.38333	s1	4.38333
28	Hare	Hare	joseph	josephine	2	door	4.17	3.33	s2	female	male	femalemale	mixed	neutered	neutered	no	none	none	sausage	sausage	dryfood	dryfood	same	sausage	sausage	same	3.51667	4.05	s1	4.05
29	Hare	Hare	joseph	josephine	2	door	4.17	3.33	s2	female	male	femalemale	mixed	neutered	neutered	no	none	none	sausage	sausage	dryfood	dryfood	same	sausage	sausage	same	14.1333	5.2	s2	14.1333
30	Hare	Hare	joseph	josephine	2	door	4.17	3.33	s2	female	male	femalemale	mixed	neutered	neutered	no	none	none	sausage	sausage	dryfood	dryfood	same	sausage	sausage	same	12.3333	5.36667	s1	12.3333
31	Hare	Hare	joseph	josephine	2	door	4.17	3.33	s2	female	male	femalemale	mixed	neutered	neutered	no	none	none	sausage	sausage	dryfood	dryfood	same	sausage	sausage	same	5.31667	4.98333	s1	5.31667
32	Hare	Hare	joseph	josephine	2	door	4.17	3.33	s2	female	male	femalemale	mixed	neutered	neutered	no	none	none	sausage	sausage	dryfood	dryfood	same	sausage	sausage	same	11.4833	6.43333	s1	11.4833
33	Hare	Hare	joseph	josephine	2	door	4.17	3.33	s2	female	male	femalemale	mixed	neutered	neutered	no	none	none	sausage	sausage	dryfood	dryfood	same	sausage	sausage	same	4.31667	5.35	s1	5.35
34	Hare	Hare	joseph	josephine	2	door	4.17	3.33	s2	female	male	femalemale	mixed	neutered	neutered	no	none	none	sausage	sausage	dryfood	dryfood	same	sausage	sausage	same	4.6	5.08333	s1	5.08333
35	Hare	Hare	joseph	josephine	2	door	4.17	3.33	s2	female	male	femalemale	mixed	neutered	neutered	no	none	none	sausage	sausage	dryfood	dryfood	same	sausage	sausage	same	4.48333	6.1	s1	6.1
36	Hare	Hare	joseph	josephine	2	door	4.17	3.33	s2	female	male	femalemale	mixed	neutered	neutered	no	none	none	sausage	sausage	dryfood	dryfood	same	sausage	sausage	same	4.25	8.5	s1	8.5
37	Hare	Hare	joseph	josephine	2	door	4.17	3.33	s2	female	male	femalemale	mixed	neutered	neutered	no	none	none	sausage	sausage	dryfood	dryfood	same	sausage	sausage	same	4.6	5.56667	s1	5.56667
38	None	Hare	joseph	josephine	2	door	4.17	3.33	s2	female	male	femalemale	mixed	neutered	neutered	no	none	none	sausage	sausage	dryfood	dryfood	same	sausage	sausage	same	4.55	NA	NA	30
39	Hare	Hare	joseph	josephine	2	door	4.17	3.33	s2	female	male	femalemale	mixed	neutered	neutered	no	none	none	sausage	sausage	dryfood	dryfood	same	sausage	sausage	same	3.93333	5.15	s1	5.15
40	Hare	Hare	joseph	josephine	2	door	4.17	3.33	s2	female	male	femalemale	mixed	neutered	neutered	no	none	none	sausage	sausage	dryfood	dryfood	same	sausage	sausage	same	7.1	31.25	s2	31.25
1	Hare	Hare	dora	helsa	1	door	2.17	9.17	s1	female	female	femalefemale	female	intact	intact	no	none	none	sausage	sausage	dryfood	dryfood	same	sausage	sausage2	different	1.91667	4.38333	s1	4.38333
2	Hare	Stag	dora	helsa	1	door	2.17	9.17	s1	female	female	femalefemale	female	intact	intact	no	none	none	sausage	sausage	dryfood	dryfood	same	sausage	sausage2	different	3.06667	3.08333	s1	3.08333
3	Hare	Stag	dora	helsa	1	door	2.17	9.17	s1	female	female	femalefemale	female	intact	intact	no	none	none	sausage	sausage	dryfood	dryfood	same	sausage	sausage2	different	3.33333	3.88333	s1	3.88333
4	Hare	Hare	dora	helsa	1	door	2.17	9.17	s1	female	female	femalefemale	female	intact	intact	no	none	none	sausage	sausage	dryfood	dryfood	same	sausage	sausage2	different	6.78333	4.71667	s2	6.78333
5	Hare	Hare	dora	helsa	1	door	2.17	9.17	s1	female	female	femalefemale	female	intact	intact	no	none	none	sausage	sausage	dryfood	dryfood	same	sausage	sausage2	different	2.61667	3.3	s1	3.3
6	Hare	Hare	dora	helsa	1	door	2.17	9.17	s1	female	female	femalefemale	female	intact	intact	no	none	none	sausage	sausage	dryfood	dryfood	same	sausage	sausage2	different	2.88333	3.41667	s1	3.41667
7	Hare	Stag	dora	helsa	1	door	2.17	9.17	s1	female	female	femalefemale	female	intact	intact	no	none	none	sausage	sausage	dryfood	dryfood	same	sausage	sausage2	different	7.51667	8.13333	s1	8.13333
8	Hare	Hare	dora	helsa	1	door	2.17	9.17	s1	female	female	femalefemale	female	intact	intact	no	none	none	sausage	sausage	dryfood	dryfood	same	sausage	sausage2	different	5.91667	3.91667	s1	5.91667
9	Hare	Hare	dora	helsa	1	door	2.17	9.17	s1	female	female	femalefemale	female	intact	intact	no	none	none	sausage	sausage	dryfood	dryfood	same	sausage	sausage2	different	19.6	4.3	s2	19.6
10	Hare	Hare	dora	helsa	1	door	2.17	9.17	s1	female	female	femalefemale	female	intact	intact	no	none	none	sausage	sausage	dryfood	dryfood	same	sausage	sausage2	different	2.45	8.65	s1	8.65
11	Hare	Stag	dora	helsa	1	door	2.17	9.17	s1	female	female	femalefemale	female	intact	intact	no	none	none	sausage	sausage	dryfood	dryfood	same	sausage	sausage2	different	2.76667	4.8	s1	4.8
12	Hare	Hare	dora	helsa	1	door	2.17	9.17	s1	female	female	femalefemale	female	intact	intact	no	none	none	sausage	sausage	dryfood	dryfood	same	sausage	sausage2	different	7.7	3.81667	s2	7.7
14	Hare	Hare	dora	helsa	1	door	2.17	9.17	s1	female	female	femalefemale	female	intact	intact	no	none	none	sausage	sausage	dryfood	dryfood	same	sausage	sausage2	different	2.85	3.88333	s1	3.88333
14	Hare	Hare	dora	helsa	1	door	2.17	9.17	s1	female	female	femalefemale	female	intact	intact	no	none	none	sausage	sausage	dryfood	dryfood	same	sausage	sausage2	different	6.5	3.45	s1	6.5
15	Hare	Hare	dora	helsa	1	door	2.17	9.17	s1	female	female	femalefemale	female	intact	intact	no	none	none	sausage	sausage	dryfood	dryfood	same	sausage	sausage2	different	7.75	4.5	s2	7.75
16	Hare	Hare	dora	helsa	1	door	2.17	9.17	s1	female	female	femalefemale	female	intact	intact	no	none	none	sausage	sausage	dryfood	dryfood	same	sausage	sausage2	different	3.51667	3.85	s1	3.85
17	Hare	Hare	dora	helsa	1	door	2.17	9.17	s1	female	female	femalefemale	female	intact	intact	no	none	none	sausage	sausage	dryfood	dryfood	same	sausage	sausage2	different	2.9	4.35	s1	4.35
18	None	Stag	dora	helsa	1	door	2.17	9.17	s1	female	female	femalefemale	female	intact	intact	no	none	none	sausage	sausage	dryfood	dryfood	same	sausage	sausage2	different	3.06667	NA	NA	30
19	Hare	Hare	dora	helsa	1	door	2.17	9.17	s1	female	female	femalefemale	female	intact	intact	no	none	none	sausage	sausage	dryfood	dryfood	same	sausage	sausage2	different	5.63333	3.71667	s2	5.63333
20	Hare	Hare	dora	helsa	1	door	2.17	9.17	s1	female	female	femalefemale	female	intact	intact	no	none	none	sausage	sausage	dryfood	dryfood	same	sausage	sausage2	different	3.61667	3.58333	s1	3.61667
21	Hare	Stag	dora	helsa	1	door	2.17	9.17	s1	female	female	femalefemale	female	intact	intact	no	none	none	sausage	sausage	dryfood	dryfood	same	sausage	sausage2	different	2.5	4.81667	s1	4.81667
22	Hare	Hare	dora	helsa	1	door	2.17	9.17	s1	female	female	femalefemale	female	intact	intact	no	none	none	sausage	sausage	dryfood	dryfood	same	sausage	sausage2	different	4.08333	3.36667	s1	4.08333
23	Hare	Hare	dora	helsa	1	door	2.17	9.17	s1	female	female	femalefemale	female	intact	intact	no	none	none	sausage	sausage	dryfood	dryfood	same	sausage	sausage2	different	2.58333	3.26667	s1	3.26667
24	Hare	Hare	dora	helsa	1	door	2.17	9.17	s1	female	female	femalefemale	female	intact	intact	no	none	none	sausage	sausage	dryfood	dryfood	same	sausage	sausage2	different	5.1	4.51667	s2	5.1
25	Hare	Hare	dora	helsa	1	door	2.17	9.17	s1	female	female	femalefemale	female	intact	intact	no	none	none	sausage	sausage	dryfood	dryfood	same	sausage	sausage2	different	2.55	3.75	s1	3.75
26	Hare	Hare	dora	helsa	1	door	2.17	9.17	s1	female	female	femalefemale	female	intact	intact	no	none	none	sausage	sausage	dryfood	dryfood	same	sausage	sausage2	different	2.85	3.65	s1	3.65
27	Hare	Hare	dora	helsa	1	door	2.17	9.17	s1	female	female	femalefemale	female	intact	intact	no	none	none	sausage	sausage	dryfood	dryfood	same	sausage	sausage2	different	5.11667	5.33333	s1	5.33333
28	Hare	Hare	dora	helsa	1	door	2.17	9.17	s1	female	female	femalefemale	female	intact	intact	no	none	none	sausage	sausage	dryfood	dryfood	same	sausage	sausage2	different	3.36667	6.73333	s1	6.73333
29	Hare	Hare	dora	helsa	1	door	2.17	9.17	s1	female	female	femalefemale	female	intact	intact	no	none	none	sausage	sausage	dryfood	dryfood	same	sausage	sausage2	different	5.01667	3.86667	s2	5.01667
30	Hare	Hare	dora	helsa	1	door	2.17	9.17	s1	female	female	femalefemale	female	intact	intact	no	none	none	sausage	sausage	dryfood	dryfood	same	sausage	sausage2	different	3.06667	3.81667	s1	3.81667
31	Hare	Hare	dora	helsa	1	door	2.17	9.17	s1	female	female	femalefemale	female	intact	intact	no	none	none	sausage	sausage	dryfood	dryfood	same	sausage	sausage2	different	3.38333	4.06667	s1	4.06667
32	None	Stag	dora	helsa	1	door	2.17	9.17	s1	female	female	femalefemale	female	intact	intact	no	none	none	sausage	sausage	dryfood	dryfood	same	sausage	sausage2	different	6.23333	NA	NA	30
33	Hare	Hare	dora	helsa	1	door	2.17	9.17	s1	female	female	femalefemale	female	intact	intact	no	none	none	sausage	sausage	dryfood	dryfood	same	sausage	sausage2	different	7.21667	5.35	s2	7.21667
34	Hare	Hare	dora	helsa	1	door	2.17	9.17	s1	female	female	femalefemale	female	intact	intact	no	none	none	sausage	sausage	dryfood	dryfood	same	sausage	sausage2	different	5.16667	4.08333	s2	5.16667
35	Hare	Hare	dora	helsa	1	door	2.17	9.17	s1	female	female	femalefemale	female	intact	intact	no	none	none	sausage	sausage	dryfood	dryfood	same	sausage	sausage2	different	2.73333	3.81667	s1	3.81667
36	Hare	Hare	dora	helsa	1	door	2.17	9.17	s1	female	female	femalefemale	female	intact	intact	no	none	none	sausage	sausage	dryfood	dryfood	same	sausage	sausage2	different	3.76667	3.95	s1	3.95
37	Hare	Hare	dora	helsa	1	door	2.17	9.17	s1	female	female	femalefemale	female	intact	intact	no	none	none	sausage	sausage	dryfood	dryfood	same	sausage	sausage2	different	6.21667	3.98333	s2	6.21667
38	Hare	Hare	dora	helsa	1	door	2.17	9.17	s1	female	female	femalefemale	female	intact	intact	no	none	none	sausage	sausage	dryfood	dryfood	same	sausage	sausage2	different	2.68333	3.71667	s1	3.71667
39	Hare	Hare	dora	helsa	1	door	2.17	9.17	s1	female	female	femalefemale	female	intact	intact	no	none	none	sausage	sausage	dryfood	dryfood	same	sausage	sausage2	different	3.41667	3.71667	s1	3.71667
40	Hare	Hare	dora	helsa	1	door	2.17	9.17	s1	female	female	femalefemale	female	intact	intact	no	none	none	sausage	sausage	dryfood	dryfood	same	sausage	sausage2	different	3.1	4.6	s1	4.6
1	Stag	Stag	dora	helsa	2	back	2.17	9.17	s1	female	female	femalefemale	female	intact	intact	no	none	none	sausage	sausage	dryfood	dryfood	same	sausage	sausage2	different	1.73333	2.46667	s1	2.46667
2	Stag	Stag	dora	helsa	2	back	2.17	9.17	s1	female	female	femalefemale	female	intact	intact	no	none	none	sausage	sausage	dryfood	dryfood	same	sausage	sausage2	different	1.88333	3.3	s1	3.3
3	Stag	Stag	dora	helsa	2	back	2.17	9.17	s1	female	female	femalefemale	female	intact	intact	no	none	none	sausage	sausage	dryfood	dryfood	same	sausage	sausage2	different	2.33333	2.6	s1	2.6
4	Stag	Stag	dora	helsa	2	back	2.17	9.17	s1	female	female	femalefemale	female	intact	intact	no	none	none	sausage	sausage	dryfood	dryfood	same	sausage	sausage2	different	2.28333	3.6	s1	3.6
5	Stag	Stag	dora	helsa	2	back	2.17	9.17	s1	female	female	femalefemale	female	intact	intact	no	none	none	sausage	sausage	dryfood	dryfood	same	sausage	sausage2	different	2.28333	3.3	s1	3.3
6	Stag	Stag	dora	helsa	2	back	2.17	9.17	s1	female	female	femalefemale	female	intact	intact	no	none	none	sausage	sausage	dryfood	dryfood	same	sausage	sausage2	different	2.33333	3.56666	s1	3.56666
7	Stag	Stag	dora	helsa	2	back	2.17	9.17	s1	female	female	femalefemale	female	intact	intact	no	none	none	sausage	sausage	dryfood	dryfood	same	sausage	sausage2	different	3.98333	3.26666	s1	3.98333
8	Stag	Stag	dora	helsa	2	back	2.17	9.17	s1	female	female	femalefemale	female	intact	intact	no	none	none	sausage	sausage	dryfood	dryfood	same	sausage	sausage2	different	1.81667	3.36666	s1	3.36666
9	Stag	Hare	dora	helsa	2	back	2.17	9.17	s1	female	female	femalefemale	female	intact	intact	no	none	none	sausage	sausage	dryfood	dryfood	same	sausage	sausage2	different	6.36666	4.2	s2	6.36666
10	Stag	Stag	dora	helsa	2	back	2.17	9.17	s1	female	female	femalefemale	female	intact	intact	no	none	none	sausage	sausage	dryfood	dryfood	same	sausage	sausage2	different	1.68333	2.98333	s1	2.98333
11	Stag	Stag	dora	helsa	2	back	2.17	9.17	s1	female	female	femalefemale	female	intact	intact	no	none	none	sausage	sausage	dryfood	dryfood	same	sausage	sausage2	different	2.1	3.73333	s1	3.73333
12	Stag	Stag	dora	helsa	2	back	2.17	9.17	s1	female	female	femalefemale	female	intact	intact	no	none	none	sausage	sausage	dryfood	dryfood	same	sausage	sausage2	different	1.88333	3.66666	s1	3.66666
13	Stag	Stag	dora	helsa	2	back	2.17	9.17	s1	female	female	femalefemale	female	intact	intact	no	none	none	sausage	sausage	dryfood	dryfood	same	sausage	sausage2	different	2.71666	3.95	s1	3.95
14	Stag	Stag	dora	helsa	2	back	2.17	9.17	s1	female	female	femalefemale	female	intact	intact	no	none	none	sausage	sausage	dryfood	dryfood	same	sausage	sausage2	different	2.68333	3.66666	s1	3.66666
15	Stag	Stag	dora	helsa	2	back	2.17	9.17	s1	female	female	femalefemale	female	intact	intact	no	none	none	sausage	sausage	dryfood	dryfood	same	sausage	sausage2	different	2.28333	3.96666	s1	3.96666
16	Stag	Stag	dora	helsa	2	back	2.17	9.17	s1	female	female	femalefemale	female	intact	intact	no	none	none	sausage	sausage	dryfood	dryfood	same	sausage	sausage2	different	2.36667	3.66666	s1	3.66666
17	Stag	Stag	dora	helsa	2	back	2.17	9.17	s1	female	female	femalefemale	female	intact	intact	no	none	none	sausage	sausage	dryfood	dryfood	same	sausage	sausage2	different	2.31667	3.66666	s1	3.66666
18	Stag	Stag	dora	helsa	2	back	2.17	9.17	s1	female	female	femalefemale	female	intact	intact	no	none	none	sausage	sausage	dryfood	dryfood	same	sausage	sausage2	different	2.75	3.65	s1	3.65
19	Stag	Stag	dora	helsa	2	back	2.17	9.17	s1	female	female	femalefemale	female	intact	intact	no	none	none	sausage	sausage	dryfood	dryfood	same	sausage	sausage2	different	2.56667	3.4	s1	3.4
20	Stag	Stag	dora	helsa	2	back	2.17	9.17	s1	female	female	femalefemale	female	intact	intact	no	none	none	sausage	sausage	dryfood	dryfood	same	sausage	sausage2	different	2.76666	4.03333	s1	4.03333
21	Stag	Stag	dora	helsa	2	back	2.17	9.17	s1	female	female	femalefemale	female	intact	intact	no	none	none	sausage	sausage	dryfood	dryfood	same	sausage	sausage2	different	1.91667	3.4	s1	3.4
22	Stag	Stag	dora	helsa	2	back	2.17	9.17	s1	female	female	femalefemale	female	intact	intact	no	none	none	sausage	sausage	dryfood	dryfood	same	sausage	sausage2	different	4.63333	4.65	s2	4.65
23	Stag	Hare	dora	helsa	2	back	2.17	9.17	s1	female	female	femalefemale	female	intact	intact	no	none	none	sausage	sausage	dryfood	dryfood	same	sausage	sausage2	different	8.23333	3.73333	s2	8.23333
24	Stag	Stag	dora	helsa	2	back	2.17	9.17	s1	female	female	femalefemale	female	intact	intact	no	none	none	sausage	sausage	dryfood	dryfood	same	sausage	sausage2	different	2.15	3.33333	s1	3.33333
25	Stag	Stag	dora	helsa	2	back	2.17	9.17	s1	female	female	femalefemale	female	intact	intact	no	none	none	sausage	sausage	dryfood	dryfood	same	sausage	sausage2	different	2.81667	3.55	s1	3.55
26	Stag	Stag	dora	helsa	2	back	2.17	9.17	s1	female	female	femalefemale	female	intact	intact	no	none	none	sausage	sausage	dryfood	dryfood	same	sausage	sausage2	different	3.51667	4.66667	s1	4.66667
27	Stag	Stag	dora	helsa	2	back	2.17	9.17	s1	female	female	femalefemale	female	intact	intact	no	none	none	sausage	sausage	dryfood	dryfood	same	sausage	sausage2	different	3.48333	3.91667	s1	3.91667
28	Stag	Stag	dora	helsa	2	back	2.17	9.17	s1	female	female	femalefemale	female	intact	intact	no	none	none	sausage	sausage	dryfood	dryfood	same	sausage	sausage2	different	1.8	2.96667	s1	2.96667
29	Stag	Hare	dora	helsa	2	back	2.17	9.17	s1	female	female	femalefemale	female	intact	intact	no	none	none	sausage	sausage	dryfood	dryfood	same	sausage	sausage2	different	4.13333	3.68333	s2	4.13333
30	Stag	Stag	dora	helsa	2	back	2.17	9.17	s1	female	female	femalefemale	female	intact	intact	no	none	none	sausage	sausage	dryfood	dryfood	same	sausage	sausage2	different	2.81667	3.13333	s1	3.13333
31	Stag	Stag	dora	helsa	2	back	2.17	9.17	s1	female	female	femalefemale	female	intact	intact	no	none	none	sausage	sausage	dryfood	dryfood	same	sausage	sausage2	different	2.68333	3.15	s1	3.15
32	Stag	Stag	dora	helsa	2	back	2.17	9.17	s1	female	female	femalefemale	female	intact	intact	no	none	none	sausage	sausage	dryfood	dryfood	same	sausage	sausage2	different	3.38333	3.78333	s1	3.78333
33	Stag	Hare	dora	helsa	2	back	2.17	9.17	s1	female	female	femalefemale	female	intact	intact	no	none	none	sausage	sausage	dryfood	dryfood	same	sausage	sausage2	different	4.03333	3.45	s1	4.03333
34	Stag	Stag	dora	helsa	2	back	2.17	9.17	s1	female	female	femalefemale	female	intact	intact	no	none	none	sausage	sausage	dryfood	dryfood	same	sausage	sausage2	different	2.15	3.3	s1	3.3
35	Stag	Hare	dora	helsa	2	back	2.17	9.17	s1	female	female	femalefemale	female	intact	intact	no	none	none	sausage	sausage	dryfood	dryfood	same	sausage	sausage2	different	2.73333	3.88333	s1	3.88333
36	Stag	Stag	dora	helsa	2	back	2.17	9.17	s1	female	female	femalefemale	female	intact	intact	no	none	none	sausage	sausage	dryfood	dryfood	same	sausage	sausage2	different	2.23333	3.53333	s1	3.53333
37	Stag	Stag	dora	helsa	2	back	2.17	9.17	s1	female	female	femalefemale	female	intact	intact	no	none	none	sausage	sausage	dryfood	dryfood	same	sausage	sausage2	different	2.81667	3.83333	s1	3.83333
38	Stag	Stag	dora	helsa	2	back	2.17	9.17	s1	female	female	femalefemale	female	intact	intact	no	none	none	sausage	sausage	dryfood	dryfood	same	sausage	sausage2	different	2.31667	3.71667	s1	3.71667
39	Stag	Stag	dora	helsa	2	back	2.17	9.17	s1	female	female	femalefemale	female	intact	intact	no	none	none	sausage	sausage	dryfood	dryfood	same	sausage	sausage2	different	2.18333	3.65	s1	3.65
40	Stag	Stag	dora	helsa	2	back	2.17	9.17	s1	female	female	femalefemale	female	intact	intact	no	none	none	sausage	sausage	dryfood	dryfood	same	sausage	sausage2	different	2.58333	3.83333	s1	3.83333
1	Hare	Hare	cheynna	mavie	1	door	1.92	7.17	s1	female	female	femalefemale	female	intact	intact	no	none	none	dryfood	sausage	sausage	dryfood	different	dryfood	sausage	different	3.08333	3.18333	s1	3.18333
2	Hare	Hare	cheynna	mavie	1	door	1.92	7.17	s1	female	female	femalefemale	female	intact	intact	no	none	none	dryfood	sausage	sausage	dryfood	different	dryfood	sausage	different	3.16667	4.01667	s1	4.01667
3	Hare	Hare	cheynna	mavie	1	door	1.92	7.17	s1	female	female	femalefemale	female	intact	intact	no	none	none	dryfood	sausage	sausage	dryfood	different	dryfood	sausage	different	5.06667	7.53333	s1	7.53333
4	Hare	Hare	cheynna	mavie	1	door	1.92	7.17	s1	female	female	femalefemale	female	intact	intact	no	none	none	dryfood	sausage	sausage	dryfood	different	dryfood	sausage	different	6.78333	19.0667	s1	19.0667
5	Hare	Hare	cheynna	mavie	1	door	1.92	7.17	s1	female	female	femalefemale	female	intact	intact	no	none	none	dryfood	sausage	sausage	dryfood	different	dryfood	sausage	different	5.01667	5.78333	s1	5.78333
6	Hare	Hare	cheynna	mavie	1	door	1.92	7.17	s1	female	female	femalefemale	female	intact	intact	no	none	none	dryfood	sausage	sausage	dryfood	different	dryfood	sausage	different	2.65	3.91667	s1	3.91667
7	Hare	Hare	cheynna	mavie	1	door	1.92	7.17	s1	female	female	femalefemale	female	intact	intact	no	none	none	dryfood	sausage	sausage	dryfood	different	dryfood	sausage	different	6.95	6.95	s1	6.95
8	Hare	Hare	cheynna	mavie	1	door	1.92	7.17	s1	female	female	femalefemale	female	intact	intact	no	none	none	dryfood	sausage	sausage	dryfood	different	dryfood	sausage	different	2.76667	2.68333	s1	2.76667
9	Hare	Hare	cheynna	mavie	1	door	1.92	7.17	s1	female	female	femalefemale	female	intact	intact	no	none	none	dryfood	sausage	sausage	dryfood	different	dryfood	sausage	different	2.8	2.66667	s1	2.8
10	Hare	Hare	cheynna	mavie	1	door	1.92	7.17	s1	female	female	femalefemale	female	intact	intact	no	none	none	dryfood	sausage	sausage	dryfood	different	dryfood	sausage	different	3.45	3.65	s1	3.65
11	Hare	Hare	cheynna	mavie	1	door	1.92	7.17	s1	female	female	femalefemale	female	intact	intact	no	none	none	dryfood	sausage	sausage	dryfood	different	dryfood	sausage	different	2.65	2.65	s1	2.65
12	Hare	Hare	cheynna	mavie	1	door	1.92	7.17	s1	female	female	femalefemale	female	intact	intact	no	none	none	dryfood	sausage	sausage	dryfood	different	dryfood	sausage	different	2.51667	2.71667	s1	2.71667
13	Hare	Hare	cheynna	mavie	1	door	1.92	7.17	s1	female	female	femalefemale	female	intact	intact	no	none	none	dryfood	sausage	sausage	dryfood	different	dryfood	sausage	different	2.83333	2.83333	s1	2.83333
14	Hare	Hare	cheynna	mavie	1	door	1.92	7.17	s1	female	female	femalefemale	female	intact	intact	no	none	none	dryfood	sausage	sausage	dryfood	different	dryfood	sausage	different	3	3.13333	s1	3.13333
15	Hare	Hare	cheynna	mavie	1	door	1.92	7.17	s1	female	female	femalefemale	female	intact	intact	no	none	none	dryfood	sausage	sausage	dryfood	different	dryfood	sausage	different	2.18333	2.4	s1	2.4
16	Hare	Hare	cheynna	mavie	1	door	1.92	7.17	s1	female	female	femalefemale	female	intact	intact	no	none	none	dryfood	sausage	sausage	dryfood	different	dryfood	sausage	different	3.63333	3.1	s1	3.63333
17	Hare	Hare	cheynna	mavie	1	door	1.92	7.17	s1	female	female	femalefemale	female	intact	intact	no	none	none	dryfood	sausage	sausage	dryfood	different	dryfood	sausage	different	5.15	5.23333	s1	5.23333
18	Hare	Hare	cheynna	mavie	1	door	1.92	7.17	s1	female	female	femalefemale	female	intact	intact	no	none	none	dryfood	sausage	sausage	dryfood	different	dryfood	sausage	different	2.28333	2.46667	s1	2.46667
19	Hare	Hare	cheynna	mavie	1	door	1.92	7.17	s1	female	female	femalefemale	female	intact	intact	no	none	none	dryfood	sausage	sausage	dryfood	different	dryfood	sausage	different	2.76667	2.76667	s1	2.76667
20	Hare	Hare	cheynna	mavie	1	door	1.92	7.17	s1	female	female	femalefemale	female	intact	intact	no	none	none	dryfood	sausage	sausage	dryfood	different	dryfood	sausage	different	2.9	2.56667	s1	2.9
21	Hare	Hare	cheynna	mavie	1	door	1.92	7.17	s1	female	female	femalefemale	female	intact	intact	no	none	none	dryfood	sausage	sausage	dryfood	different	dryfood	sausage	different	2.81666	2.81666	s1	2.81666
22	Hare	Hare	cheynna	mavie	1	door	1.92	7.17	s1	female	female	femalefemale	female	intact	intact	no	none	none	dryfood	sausage	sausage	dryfood	different	dryfood	sausage	different	2.18333	3.06666	s1	3.06666
23	Hare	Hare	cheynna	mavie	1	door	1.92	7.17	s1	female	female	femalefemale	female	intact	intact	no	none	none	dryfood	sausage	sausage	dryfood	different	dryfood	sausage	different	2.78333	2.78333	s1	2.78333
24	Hare	Hare	cheynna	mavie	1	door	1.92	7.17	s1	female	female	femalefemale	female	intact	intact	no	none	none	dryfood	sausage	sausage	dryfood	different	dryfood	sausage	different	2.66666	2.66666	s1	2.66666
25	Hare	Hare	cheynna	mavie	1	door	1.92	7.17	s1	female	female	femalefemale	female	intact	intact	no	none	none	dryfood	sausage	sausage	dryfood	different	dryfood	sausage	different	2.41666	2.71666	s1	2.71666
26	Hare	Hare	cheynna	mavie	1	door	1.92	7.17	s1	female	female	femalefemale	female	intact	intact	no	none	none	dryfood	sausage	sausage	dryfood	different	dryfood	sausage	different	2.23333	2.6	s1	2.6
27	Hare	Hare	cheynna	mavie	1	door	1.92	7.17	s1	female	female	femalefemale	female	intact	intact	no	none	none	dryfood	sausage	sausage	dryfood	different	dryfood	sausage	different	3.18333	2.45	s1	3.18333
28	Hare	Hare	cheynna	mavie	1	door	1.92	7.17	s1	female	female	femalefemale	female	intact	intact	no	none	none	dryfood	sausage	sausage	dryfood	different	dryfood	sausage	different	4.73333	3.9	s1	4.73333
29	Hare	Hare	cheynna	mavie	1	door	1.92	7.17	s1	female	female	femalefemale	female	intact	intact	no	none	none	dryfood	sausage	sausage	dryfood	different	dryfood	sausage	different	2.81666	3.41666	s1	3.41666
30	Hare	Hare	cheynna	mavie	1	door	1.92	7.17	s1	female	female	femalefemale	female	intact	intact	no	none	none	dryfood	sausage	sausage	dryfood	different	dryfood	sausage	different	3.13333	2.93333	s1	3.13333
31	Hare	Hare	cheynna	mavie	1	door	1.92	7.17	s1	female	female	femalefemale	female	intact	intact	no	none	none	dryfood	sausage	sausage	dryfood	different	dryfood	sausage	different	4.91666	5.35	s1	5.35
32	Hare	Hare	cheynna	mavie	1	door	1.92	7.17	s1	female	female	femalefemale	female	intact	intact	no	none	none	dryfood	sausage	sausage	dryfood	different	dryfood	sausage	different	3.11666	3.63333	s1	3.63333
33	Hare	Hare	cheynna	mavie	1	door	1.92	7.17	s1	female	female	femalefemale	female	intact	intact	no	none	none	dryfood	sausage	sausage	dryfood	different	dryfood	sausage	different	3.8	7.13333	s1	7.13333
34	Hare	Hare	cheynna	mavie	1	door	1.92	7.17	s1	female	female	femalefemale	female	intact	intact	no	none	none	dryfood	sausage	sausage	dryfood	different	dryfood	sausage	different	2.3	2.93333	s1	2.93333
35	Hare	Hare	cheynna	mavie	1	door	1.92	7.17	s1	female	female	femalefemale	female	intact	intact	no	none	none	dryfood	sausage	sausage	dryfood	different	dryfood	sausage	different	4.06666	5.35	s1	5.35
36	Hare	Hare	cheynna	mavie	1	door	1.92	7.17	s1	female	female	femalefemale	female	intact	intact	no	none	none	dryfood	sausage	sausage	dryfood	different	dryfood	sausage	different	4.5	4.6	s1	4.6
37	Hare	Hare	cheynna	mavie	1	door	1.92	7.17	s1	female	female	femalefemale	female	intact	intact	no	none	none	dryfood	sausage	sausage	dryfood	different	dryfood	sausage	different	7.73333	26.8833	s1	26.8833
38	Hare	Hare	cheynna	mavie	1	door	1.92	7.17	s1	female	female	femalefemale	female	intact	intact	no	none	none	dryfood	sausage	sausage	dryfood	different	dryfood	sausage	different	3.11666	2.68333	s1	3.11666
39	Hare	Hare	cheynna	mavie	1	door	1.92	7.17	s1	female	female	femalefemale	female	intact	intact	no	none	none	dryfood	sausage	sausage	dryfood	different	dryfood	sausage	different	6.25	6.43333	s1	6.43333
40	Hare	Hare	cheynna	mavie	1	door	1.92	7.17	s1	female	female	femalefemale	female	intact	intact	no	none	none	dryfood	sausage	sausage	dryfood	different	dryfood	sausage	different	5.78333	5.6	s1	5.78333
1	Stag	Stag	cheynna	mavie	2	door	1.92	7.17	s1	female	female	femalefemale	female	intact	intact	no	none	none	dryfood	sausage	sausage	dryfood	different	dryfood	sausage	different	2.1	2.01667	s1	2.1
2	Stag	Stag	cheynna	mavie	2	door	1.92	7.17	s1	female	female	femalefemale	female	intact	intact	no	none	none	dryfood	sausage	sausage	dryfood	different	dryfood	sausage	different	2.45	2.7	s1	2.7
3	Stag	Stag	cheynna	mavie	2	door	1.92	7.17	s1	female	female	femalefemale	female	intact	intact	no	none	none	dryfood	sausage	sausage	dryfood	different	dryfood	sausage	different	2.08333	2.41667	s1	2.41667
4	Stag	Stag	cheynna	mavie	2	door	1.92	7.17	s1	female	female	femalefemale	female	intact	intact	no	none	none	dryfood	sausage	sausage	dryfood	different	dryfood	sausage	different	2.2	2.01667	s1	2.2
5	Stag	Stag	cheynna	mavie	2	door	1.92	7.17	s1	female	female	femalefemale	female	intact	intact	no	none	none	dryfood	sausage	sausage	dryfood	different	dryfood	sausage	different	2.56667	2.83333	s1	2.83333
6	Stag	Stag	cheynna	mavie	2	door	1.92	7.17	s1	female	female	femalefemale	female	intact	intact	no	none	none	dryfood	sausage	sausage	dryfood	different	dryfood	sausage	different	2.28333	2.91667	s1	2.91667
7	Stag	Stag	cheynna	mavie	2	door	1.92	7.17	s1	female	female	femalefemale	female	intact	intact	no	none	none	dryfood	sausage	sausage	dryfood	different	dryfood	sausage	different	1.7	1.66667	s1	1.7
8	Stag	Stag	cheynna	mavie	2	door	1.92	7.17	s1	female	female	femalefemale	female	intact	intact	no	none	none	dryfood	sausage	sausage	dryfood	different	dryfood	sausage	different	2.01667	2.15	s1	2.15
9	Stag	Stag	cheynna	mavie	2	door	1.92	7.17	s1	female	female	femalefemale	female	intact	intact	no	none	none	dryfood	sausage	sausage	dryfood	different	dryfood	sausage	different	2.01667	2.2	s1	2.2
10	Stag	Stag	cheynna	mavie	2	door	1.92	7.17	s1	female	female	femalefemale	female	intact	intact	no	none	none	dryfood	sausage	sausage	dryfood	different	dryfood	sausage	different	1.86667	1.86667	s1	1.86667
11	Stag	Stag	cheynna	mavie	2	door	1.92	7.17	s1	female	female	femalefemale	female	intact	intact	no	none	none	dryfood	sausage	sausage	dryfood	different	dryfood	sausage	different	2.31667	2.33333	s1	2.33333
12	Stag	Stag	cheynna	mavie	2	door	1.92	7.17	s1	female	female	femalefemale	female	intact	intact	no	none	none	dryfood	sausage	sausage	dryfood	different	dryfood	sausage	different	2.43333	2.5	s1	2.5
13	Stag	Stag	cheynna	mavie	2	door	1.92	7.17	s1	female	female	femalefemale	female	intact	intact	no	none	none	dryfood	sausage	sausage	dryfood	different	dryfood	sausage	different	2.08333	2.46667	s1	2.46667
14	Stag	Stag	cheynna	mavie	2	door	1.92	7.17	s1	female	female	femalefemale	female	intact	intact	no	none	none	dryfood	sausage	sausage	dryfood	different	dryfood	sausage	different	2.08333	2.53333	s1	2.53333
15	Stag	Stag	cheynna	mavie	2	door	1.92	7.17	s1	female	female	femalefemale	female	intact	intact	no	none	none	dryfood	sausage	sausage	dryfood	different	dryfood	sausage	different	2.26667	2.43333	s1	2.43333
16	Stag	Stag	cheynna	mavie	2	door	1.92	7.17	s1	female	female	femalefemale	female	intact	intact	no	none	none	dryfood	sausage	sausage	dryfood	different	dryfood	sausage	different	2.11667	2.61667	s1	2.61667
17	Stag	Stag	cheynna	mavie	2	door	1.92	7.17	s1	female	female	femalefemale	female	intact	intact	no	none	none	dryfood	sausage	sausage	dryfood	different	dryfood	sausage	different	2.28333	3.08333	s1	3.08333
18	Stag	Stag	cheynna	mavie	2	door	1.92	7.17	s1	female	female	femalefemale	female	intact	intact	no	none	none	dryfood	sausage	sausage	dryfood	different	dryfood	sausage	different	2.45	2.6	s1	2.6
19	Stag	Stag	cheynna	mavie	2	door	1.92	7.17	s1	female	female	femalefemale	female	intact	intact	no	none	none	dryfood	sausage	sausage	dryfood	different	dryfood	sausage	different	2.5	3.2	s1	3.2
20	Stag	Stag	cheynna	mavie	2	door	1.92	7.17	s1	female	female	femalefemale	female	intact	intact	no	none	none	dryfood	sausage	sausage	dryfood	different	dryfood	sausage	different	2.41667	3.03333	s1	3.03333
21	Stag	Stag	cheynna	mavie	2	door	1.92	7.17	s1	female	female	femalefemale	female	intact	intact	no	none	none	dryfood	sausage	sausage	dryfood	different	dryfood	sausage	different	2.31667	3.21667	s1	3.21667
22	Stag	Stag	cheynna	mavie	2	door	1.92	7.17	s1	female	female	femalefemale	female	intact	intact	no	none	none	dryfood	sausage	sausage	dryfood	different	dryfood	sausage	different	2	2.41667	s1	2.41667
23	Stag	Stag	cheynna	mavie	2	door	1.92	7.17	s1	female	female	femalefemale	female	intact	intact	no	none	none	dryfood	sausage	sausage	dryfood	different	dryfood	sausage	different	3.13333	3.5	s1	3.5
24	Stag	Stag	cheynna	mavie	2	door	1.92	7.17	s1	female	female	femalefemale	female	intact	intact	no	none	none	dryfood	sausage	sausage	dryfood	different	dryfood	sausage	different	2.38333	2.75	s1	2.75
25	Stag	Stag	cheynna	mavie	2	door	1.92	7.17	s1	female	female	femalefemale	female	intact	intact	no	none	none	dryfood	sausage	sausage	dryfood	different	dryfood	sausage	different	2.93333	3.28333	s1	3.28333
26	Stag	Stag	cheynna	mavie	2	door	1.92	7.17	s1	female	female	femalefemale	female	intact	intact	no	none	none	dryfood	sausage	sausage	dryfood	different	dryfood	sausage	different	2.75	3.11667	s2	3.11667
27	Stag	Stag	cheynna	mavie	2	door	1.92	7.17	s1	female	female	femalefemale	female	intact	intact	no	none	none	dryfood	sausage	sausage	dryfood	different	dryfood	sausage	different	2.33333	3.63333	s1	3.63333
28	Stag	Stag	cheynna	mavie	2	door	1.92	7.17	s1	female	female	femalefemale	female	intact	intact	no	none	none	dryfood	sausage	sausage	dryfood	different	dryfood	sausage	different	3.38333	21.5667	s1	21.5667
29	Stag	Stag	cheynna	mavie	2	door	1.92	7.17	s1	female	female	femalefemale	female	intact	intact	no	none	none	dryfood	sausage	sausage	dryfood	different	dryfood	sausage	different	2.06667	2.63333	s1	2.63333
30	Stag	Hare	cheynna	mavie	2	door	1.92	7.17	s1	female	female	femalefemale	female	intact	intact	no	none	none	dryfood	sausage	sausage	dryfood	different	dryfood	sausage	different	2.86667	4.63333	s1	4.63333
31	Stag	Stag	cheynna	mavie	2	door	1.92	7.17	s1	female	female	femalefemale	female	intact	intact	no	none	none	dryfood	sausage	sausage	dryfood	different	dryfood	sausage	different	2.58333	3.18333	s1	3.18333
32	Stag	Stag	cheynna	mavie	2	door	1.92	7.17	s1	female	female	femalefemale	female	intact	intact	no	none	none	dryfood	sausage	sausage	dryfood	different	dryfood	sausage	different	2.46667	3.21667	s1	3.21667
33	Stag	Stag	cheynna	mavie	2	door	1.92	7.17	s1	female	female	femalefemale	female	intact	intact	no	none	none	dryfood	sausage	sausage	dryfood	different	dryfood	sausage	different	2.25	2.73333	s1	2.73333
34	Stag	Stag	cheynna	mavie	2	door	1.92	7.17	s1	female	female	femalefemale	female	intact	intact	no	none	none	dryfood	sausage	sausage	dryfood	different	dryfood	sausage	different	2.5	3.1	s1	3.1
35	Stag	Stag	cheynna	mavie	2	door	1.92	7.17	s1	female	female	femalefemale	female	intact	intact	no	none	none	dryfood	sausage	sausage	dryfood	different	dryfood	sausage	different	2.55	3.05	s1	3.05
36	Stag	Stag	cheynna	mavie	2	door	1.92	7.17	s1	female	female	femalefemale	female	intact	intact	no	none	none	dryfood	sausage	sausage	dryfood	different	dryfood	sausage	different	2.43333	2.68333	s1	2.68333
37	Stag	Stag	cheynna	mavie	2	door	1.92	7.17	s1	female	female	femalefemale	female	intact	intact	no	none	none	dryfood	sausage	sausage	dryfood	different	dryfood	sausage	different	4.96667	6.06667	s1	6.06667
38	Stag	Stag	cheynna	mavie	2	door	1.92	7.17	s1	female	female	femalefemale	female	intact	intact	no	none	none	dryfood	sausage	sausage	dryfood	different	dryfood	sausage	different	3.1	3.33333	s1	3.33333
39	Stag	Stag	cheynna	mavie	2	door	1.92	7.17	s1	female	female	femalefemale	female	intact	intact	no	none	none	dryfood	sausage	sausage	dryfood	different	dryfood	sausage	different	2.51667	3.18333	s1	3.18333
40	Stag	Stag	cheynna	mavie	2	door	1.92	7.17	s1	female	female	femalefemale	female	intact	intact	no	none	none	dryfood	sausage	sausage	dryfood	different	dryfood	sausage	different	2.65	3.35	s1	3.35

## Sheet: tolerancetest
test_duration	cofeeding_time	subject2_feeding_alone	subject1_feeding_alone	proximity_both	prox_bowl_subject1	prox_bowl_subject2	displ_s1	displ_s2	growl_s1	growl_s2	subject_1	condition	session	sausages	sausages2	latency_cofed	cofeeding_bin	eats_more	prop_cofeeding
90.75	15.3333	0	74.7333	20.8167	70.5	0	0	0	0	0	tiara	training	1	20	20	1.25	yes	subject_1	0.168962
140.983	15.7	52.3999	0	18.5	40.6999	67.6832	0	0	0	0	tiara	training	2	40	40	0.87	yes	subject_2	0.111361
46.8161	0	42.4162	0	7.01659	0	39.7996	0	0	0	0	tiara	training	3	0	0	NA	no	subject_2	0
77.6662	0	0	0	0	0	77.6662	0	0	0	0	tiara	test	4	40	38	NA	no	NA	0
67.2329	17.4665	0	48.533	33.1164	33.7498	0.0833328	0	0	0	0	tiara	test	5	35	33	1.73	yes	subject_1	0.259792
69.6167	26.3833	41.5833	0	42.8667	0.333333	25.65	0	0	0	0	prim	training	1	20	20	2.02	yes	subject_2	0.37898
140.966	25.2332	99.183	15.9166	63.7498	0	76.8997	0	0	0	0	prim	training	2	40	40	2.18	yes	subject_2	0.179002
77.6	27.0333	0	30.9	56.4667	11.75	6.66667	0	0	0	0	prim	training	3	0	0	1.05	yes	subject_1	0.348368
100	9.91667	0	0	55.5	0	44.4333	0	0	0	0	prim	test	4	1	0	6.1	yes	NA	0.0991667
62.1496	30.5831	0	4.84997	57.0329	0	5.11663	0	0	0	0	prim	test	5	42	40	2.98	yes	subject_1	0.492089
80.0832	0	0	78.3665	12.0666	67.6999	0	0	0	0	0	lenny	training	1	0	0	NA	no	subject_1	0
67.2667	0	0	66.3	15.75	51.1	0	0	0	1	0	lenny	training	2	20	20	NA	no	subject_1	0
55.3661	0	0	54.9828	7.46659	47.8995	0	0	0	0	0	lenny	training	3	40	40	NA	no	subject_1	0
56.1333	0	0	55.7333	7.05	49.0833	0	0	0	0	0	lenny	test	4	41	39	NA	no	subject_1	0
63.7332	0	0	63.0998	22.7166	41.0166	0	0	0	0	0	lenny	test	5	12	10	NA	no	subject_1	0
182.699	0.68333	0	0	5.91664	0	176.783	0	0	0	0	hetti	training	1	40	40	1.12	yes	NA	0.00374019
80.6661	0.549996	0	0	10.3666	0.149999	70.1495	0	0	0	0	hetti	training	2	0	0	0.78	yes	NA	0.00681818
75.0165	0.849998	0	0	2.66666	0	72.3498	0	0	0	0	hetti	training	3	20	20	0.18	yes	NA	0.0113308
81.3331	0	80.0665	0	3.36666	0.649998	77.3165	0	0	0	0	hetti	test	4	9	7	NA	no	subject_2	0
59.1167	0	58.5	0	2.53333	0	56.5833	0	0	0	0	hetti	test	5	29	28	NA	no	subject_2	0
24.6665	13.8166	0	10.0666	24.6665	0	0	0	0	0	0	alou	training	1	20	20	0.62	yes	subject_1	0.560135
20.0999	8.26661	0	10.8499	19.7499	0.183332	0	0	0	0	0	alou	training	2	40	40	0.98	yes	subject_1	0.411277
30.6832	5.9333	0	24.1499	30.6999	0	0	0	0	0	0	alou	training	3	0	0	1.15	yes	subject_1	0.193373
18.9497	10.4332	0	7.78322	18.8331	0.116665	0	0	0	0	0	alou	test	4	39	37	0.63	yes	subject_1	0.550572
13.8499	5.7833	0	7.56662	13.8499	0	0	0	0	0	0	alou	test	5	39	36	0.57	yes	subject_1	0.417569
74.6663	0	0	71.133	0.933328	73.7329	0	0	0	0	0	dawin	training	1	0	0	NA	no	subject_1	0
62.1496	0	0	60.533	3.26665	58.883	0	0	0	0	0	dawin	training	2	40	40	NA	no	subject_1	0
78.4333	0	0	77.4333	10.65	67.7833	0	0	0	0	0	dawin	training	3	20	20	NA	no	subject_1	0
41.6833	2.9	0	36.05	6.61667	33.35	0.2	0	0	0	0	dawin	test	4	40	38	2.73	yes	subject_1	0.0695722
41.9827	3.14996	0	35.9328	12.7165	27.0996	0.116665	0	0	0	0	dawin	test	5	8	6	2.9	yes	subject_1	0.0750298
98.5164	1.18333	0	88.5831	37.0833	57.2165	4.21666	0	0	0	0	eowyn	training	1	0	0	8.75	yes	subject_1	0.0120115
53.1664	1.26666	0	43.9497	15.1666	31.2165	5.7333	0	0	0	0	eowyn	training	2	40	40	7.95	yes	subject_1	0.0238245
42.2165	0.0999996	0	37.4999	15.7833	22.4499	3.98332	1	0	0	0	eowyn	training	3	20	20	4.62	yes	subject_1	0.00236873
58.0663	0.96666	0.766662	54.533	5.0333	52.7163	0	1	0	0	0	eowyn	test	4	42	40	1.8	yes	subject_1	0.0166475
42.1333	0.983333	0.466667	39.2167	36.9167	4.81667	0	1	0	0	0	eowyn	test	5	33	31	39.12	yes	subject_1	0.0233386
20	0	0	18.9667	11.2333	8.76667	0	0	0	0	0	mailo	training	1	40	40	NA	no	subject_1	0
14.6664	0	0	14.0831	7.2332	7.4332	0	0	0	0	0	mailo	training	2	20	20	NA	no	subject_1	0
22.3999	0	0	21.8665	5.9333	16.4666	0	0	0	0	0	mailo	training	3	0	0	NA	no	subject_1	0
23.3333	0	22.9	0	4.5	0	18.8333	0	0	0	0	mailo	test	4	40	38	NA	no	subject_2	0
31.4667	0	30.5833	0	7.5	0	23.9667	0	0	0	0	mailo	test	5	38	36	NA	no	subject_2	0
42.2665	3.51665	32.2332	0	41.7998	0.199999	0	0	0	0	0	joseph	training	1	20	20	1.85	yes	subject_2	0.0832019
96.966	0	81.5161	13.5999	24.6832	7.36662	64.9162	0	0	0	0	joseph	training	2	0	0	NA	no	subject_2	0
57.7329	0	45.5497	10.3499	31.3664	7.63328	18.7499	0	0	0	0	joseph	training	3	40	40	NA	no	subject_2	0
79.3164	0	52.5499	0	0	0	56.6498	0	0	0	0	joseph	test	4	32	30	NA	no	subject_2	0
56.3661	3.93329	35.0163	15.4332	40.3162	1.79998	14.2498	0	0	0	0	joseph	test	5	2	0	4.4	yes	subject_2	0.0697812
11.1333	10.1333	0	0	11.05	0	0	0	0	0	0	helsa	training	1	0	0	1	yes	NA	0.91018
8.31661	7.68328	0	0	8.31661	0	0	0	0	0	0	helsa	training	2	20	20	0.64	yes	NA	0.923848
8.23333	7.26667	0	0.233333	7.88333	0.3	0	0	0	0	0	helsa	training	3	40	40	0.97	yes	subject_1	0.882591
8.08315	7.54983	0	0	8.08315	0	0	0	0	0	0	helsa	test	4	2	0	8.24	yes	NA	0.934021
7.99994	7.29994	0	0	7.7666	0	0.116666	0	0	0	0	helsa	test	5	37	35	0.73	yes	NA	0.9125
176.65	0	167.167	0	23.3167	1.16667	152.05	0	0	0	0	cheynna	training	1	40	40	NA	no	subject_2	0
91.9827	0	86.9661	0	2.79998	3.19998	85.9827	0	0	0	0	cheynna	training	2	20	20	NA	no	subject_2	0
226.533	0	92.2663	129.933	50.8165	82.933	92.783	0	0	0	0	cheynna	training	3	0	0	NA	no	subject_1	0
165.433	0	162.167	0	7.86667	0	157.567	0	0	0	0	cheynna	test	4	2	0	NA	no	subject_2	0
219.766	0	177.783	0.55	4.78333	0	183.883	0	0	0	0	cheynna	test	5	42	40	NA	no	subject_2	0

## Sheet: README
#Some dogs can find the payoff-dominant outcome in the Assurance Game
---
First sheet (assurancegame) of the data is the Assurance game data, with the choices (stag or hare) of each dyad in each trial
Second sheet (tolerancetest) of the data is the Tolerance test data, with the behavioural measures of each dyad in each tolerance test
__
Assurancegame data variables:
trial_number: trial number from 1 to 40
subject_choice: S2 choice hare/stag/none
partner_choice: S1 choice hare/stag/none
partner: S1 ID
subject: S2 ID
session: session number 1-2
stag_position: side of the room where the Stag table was (back or door)
s2_age: s2's age (years)
s1_age: s1's age (years)
dominant: which individual (s1 or s2) was the dominant of the dyad according to owner´s report
s2_sex: s2's sex (male of female)
s1_sex: s1's sex (male of female)
dyad_sex: combined sex of both subjects (femalefemale, femalemale, malemale, malefemale)
dyad_sex2: combined sex of both subjects (female -if both female-, male -if both males-, mixed -if one male and other female-)
s2_neutered: whether s2 was neutered (neutered or intact)
s1_neutered: whether s1 was neutered (neutered or intact)
dyad_can_male: whether members of the dyad could potentially mate with each other (no for all the dyads)
dyad_kinship: whether s1 and s2 where kin
dyad_kinship_s1tos2: kinship relationship between s1 and s2 (e.g."none" if no kin, "offspring" if s1 is offspring of s2)
s2_hvr: type of food used as high value reward for S2
s1_hvr: type of food used as high value reward for S1
s2_lvr:	type of food used as low value reward for S2
s1_lvr: type of food used as low value reward for S1
dyad_hvr: whether the type of hvr was same for S1 and S2 (same or different)
s2_hvr_num: type of food and number of pieces used as a high value reward for S2
s1_hvr_num: type of food and number of pieces used as a high value reward for S1
dyad_hvr_num: whether the type and quantity of hvr was same for S1 and S2
lat_s1choos: time (in seconds) from start of the trial to S1 making a choice (pulling one rope).
	NA for individuals that did not choose and for trials lost due to camera malfunction.
lat_s2choos: time (in seconds) from start of the trial to S2 making a choice (pulling one rope)
	NA for individuals that did not choose and for trials lost due to camera malfunction.
moves_first: which individual (S1 or S2) is the first one to move (two steps in the direction of one of the apparatus)
	NA for dyads in which one of the two individuals did not move and for trials lost due to camera malfunction.
trial_duration: time (in seconds) starting from release of S1 and ending when both individuals make a choice.
	NA for dyads in which one of the two individuals did not choose and for trials lost due to camera malfunction.
__
tolerancetest data variables (all durations are in seconds):
test_duration: tolerance test duration
cofeeding_time: time both dogs eat together
subject2_feeding_alone: time S2 feeds alone
subject1_feeding_alone: time S1 feeds alone
proximity_both: time both subjects are in proximity to the bowl
prox_bowl_subject1: time S1 is ALONE in proximity to the bowl
prox_bowl_subject2: time S2 is ALONE in proximity to the bowl
displ_s1: S1 displaces S2
displ_s2: S2 displaces S1
growl_s1: S1 growls
growl_s2: S2 growls
subject_1: S1 ID
condition: tolerance test was after training day or after Assurance game day
session: tolerance test number (1-5)
sausages: sausages eaten before the tolerance test
sausages2: sausages eaten before the tolerance test (except pre-trials)
latency_cofed: time from start of the test until both dogs co-feed
cofeeding_bin: whether dos co-feed during the tolerance test (yes/no)
eats_more: which subject spent more time eating
prop_cofeeding: co-feeding time / test_duration
